# Supplementary material for: Lucid dreaming increased during the COVID-19 pandemic: An online survey
Source: PLoS One. 2022 Sep 14;17(9):e0273281. doi: 10.1371/journal.pone.0273281 (PMC9473433; doi:10.1371/journal.pone.0273281)
Supplement: S1 Data — (CSV) [file pone.0273281.s002.csv]

pais	estado	meio.resid	idade	idade.cat	estado.civil	etnia	genero	escolaridade	n.moradores	moradores.cat	economia.piorou	conhecidos.covid	covid	quarentena	n.quarentena	disturbios	disturbio.depressao	disturbio.ansiedade	disturbio.apniea	disturbio.insonia	disturbio.outro	ronca	fadiga.sonolento	apneia	agir.sono	freq.agir.sono	qualid.sono.antes	qualid.sono.durante	delta.qualid.sono	dific.adorm.antes	dific.adorm.durante	delta.dific.adorm	dific.dorm.antes	dific.dorm.durante	delta.dific.dorm	despertar.cedo.antes	despertar.cedo.durante	delta.despertar.cedo	desconf.pernas.antes	desconf.pernas.durante	delta.desconf.pernas	hipnotico.antes	hipinoticos.durante	delta.hipnotico	sonolento.antes	sonolento.durante	delta.sonolento	prob.cochilar.antes	prob.cochilar.durante
Brazil	Rio Grande do Norte	urban	25	<25	single	Pardo	female	higher education	4	4	a little	0	no	up to 2	4	NA	no	no	no	no	no	never	(almost) daily	never	no	never	relatively good	relatively good	remained	1-2 times a week	less than monthly	reduced	less than monthly	less than monthly	remained	less than monthly	1-2 times a week	increased	less than monthly	less than monthly	remained	less than monthly	less than monthly	remained	less than weekly	less than weekly	remained	small chance	big chance
Brazil	Rio Grande do Norte	urban	22	<25	married	Pardo	female	High school	2	2	considerably	0	unaware	at least 8	2	NA	no	no	no	no	no	(almost) daily	3-5 times a week	less than weekly	yes	(almost) every night	relatively good	relatively good	remained	less than monthly	less than monthly	remained	less than monthly	less than monthly	remained	less than monthly	less than monthly	remained	less than monthly	less than monthly	remained	less than monthly	less than monthly	remained	less than weekly	3-5 times a week	increased	no chance	moderate chance
Brazil	Rio Grande do Norte	urban	24	<25	single	Pardo	female	High school	3	3	not at all	1	unaware	at least 8	3	k. Depress�o, l. Ansiedade / P�nico	yes	yes	no	no	no	never	3-5 times a week	never	no	never	relatively poor	neutral	increased	3-5 times a week	1-2 times a week	reduced	less than weekly	less than monthly	reduced	less than monthly	less than monthly	remained	less than monthly	less than monthly	remained	less than monthly	less than monthly	remained	(almost) daily	1-2 times a week	reduced	moderate chance	small chance
Brazil	Para�ba	urban	24	<25	single	White	male	High school	2	2	not at all	0	no	up to 2	2	NA	no	no	no	no	no	less than weekly	less than weekly	never	no	never	good	relatively good	reduced	less than weekly	less than weekly	remained	less than monthly	less than monthly	remained	less than monthly	less than monthly	remained	1-2 times a week	less than monthly	reduced	less than monthly	less than monthly	remained	less than monthly	less than monthly	remained	no chance	no chance
Brazil	Rio Grande do Norte	urban	21	<25	single	Pardo	female	High school	1	1	not at all	1	no	up to 2	2	NA	no	no	no	no	no	never	less than weekly	never	no	never	neutral	good	increased	1-2 times a week	1-2 times a week	remained	less than monthly	less than monthly	remained	less than monthly	less than monthly	remained	less than monthly	less than monthly	remained	less than monthly	less than monthly	remained	less than monthly	less than monthly	remained	no chance	no chance
Brazil	S�o Paulo	urban	40	35-45	separated	Pardo	female	higher education	4	4	a lot	0	no	at least 8	4	NA	no	no	no	no	no	1-2 times a week	1-2 times a week	never	yes	less than monthly	good	good	remained	less than monthly	less than monthly	remained	less than monthly	less than monthly	remained	less than monthly	less than monthly	remained	less than monthly	less than monthly	remained	less than monthly	less than monthly	remained	less than weekly	less than weekly	remained	no chance	no chance
Brazil	Rio Grande do Norte	urban	22	<25	single	White	female	High school	3	3	a little	5	no	at least 8	3	NA	no	no	no	no	no	never	never	never	yes	less than weekly	good	relatively good	reduced	less than monthly	less than weekly	increased	less than monthly	less than monthly	remained	less than weekly	3-5 times a week	increased	less than monthly	less than monthly	remained	less than monthly	less than monthly	remained	less than monthly	less than monthly	remained	small chance	no chance
Brazil	Rio Grande do Norte	urban	24	<25	single	Black	female	technical education	4	4	a little	0	no	at least 8	4	NA	no	no	no	no	no	never	1-2 times a week	never	no	never	good	neutral	reduced	less than weekly	1-2 times a week	increased	less than weekly	less than weekly	remained	less than monthly	less than monthly	remained	less than monthly	less than monthly	remained	less than monthly	less than monthly	remained	1-2 times a week	1-2 times a week	remained	no chance	no chance
Brazil	Rio Grande do Norte	urban	22	<25	single	Pardo	female	High school	3	3	not at all	9	no	at least 8	3	k. Depress�o, l. Ansiedade / P�nico	yes	yes	no	no	no	never	less than weekly	never	no	never	poor	relatively good	increased	(almost) daily	1-2 times a week	reduced	less than weekly	less than monthly	reduced	less than monthly	less than weekly	increased	less than monthly	less than monthly	remained	less than monthly	less than monthly	remained	(almost) daily	less than weekly	reduced	big chance	small chance
Brazil	Tocantins	urban	36	35-45	married	White	female	doctorate	2	2	a little	1	unaware	at least 8	2	k. Depress�o, l. Ansiedade / P�nico, p. Ins�nia, q. Outro dist�rbio do sono	yes	yes	no	yes	yes	3-5 times a week	3-5 times a week	never	yes	less than weekly	neutral	neutral	remained	(almost) daily	(almost) daily	remained	1-2 times a week	1-2 times a week	remained	less than monthly	1-2 times a week	increased	less than monthly	less than monthly	remained	(almost) every night	(almost) every night	remained	1-2 times a week	1-2 times a week	remained	no chance	no chance
Brazil	Rio Grande do Norte	urban	24	<25	single	White	male	High school	2	2	not at all	3	no	0	NA	NA	no	no	no	no	no	never	less than weekly	never	no	never	relatively good	good	increased	less than weekly	less than monthly	reduced	less than monthly	less than monthly	remained	less than monthly	less than monthly	remained	less than monthly	less than monthly	remained	less than monthly	less than monthly	remained	less than monthly	less than monthly	remained	no chance	no chance
Brazil	Rio Grande do Norte	urban	23	<25	single	Pardo	female	High school	3	3	a little	3	unaware	at least 8	2	i. Alergia (atopia, alergia sazonal, outras alergias)	no	no	no	no	no	never	1-2 times a week	never	no	never	relatively good	relatively good	remained	less than weekly	1-2 times a week	increased	less than monthly	less than monthly	remained	(almost) daily	1-2 times a week	reduced	less than monthly	less than monthly	remained	less than monthly	less than monthly	remained	3-5 times a week	1-2 times a week	reduced	small chance	no chance
Brazil	Bahia	urban	21	<25	married	Pardo	female	High school	2	2	a little	3	no	at least 8	1	NA	no	no	no	no	no	never	1-2 times a week	never	no	never	relatively good	neutral	reduced	less than monthly	3-5 times a week	increased	less than monthly	1-2 times a week	increased	less than monthly	3-5 times a week	increased	less than monthly	less than monthly	remained	less than monthly	less than monthly	remained	less than weekly	1-2 times a week	increased	small chance	moderate chance
Brazil	Rio Grande do Norte	urban	21	<25	single	White	female	High school	7	6 or more	a little	2	no	at least 8	7	NA	no	no	no	no	no	never	1-2 times a week	never	no	never	neutral	relatively poor	reduced	less than weekly	1-2 times a week	increased	3-5 times a week	3-5 times a week	remained	less than monthly	less than monthly	remained	less than monthly	less than monthly	remained	less than monthly	less than monthly	remained	less than weekly	1-2 times a week	increased	moderate chance	small chance
Brazil	Rio Grande do Norte	urban	23	<25	married	Pardo	female	High school	7	6 or more	considerably	5	no	0	NA	g. Desordem reum�tica, k. Depress�o, l. Ansiedade / P�nico, p. Ins�nia	yes	yes	no	yes	no	less than weekly	(almost) daily	3-5 times a week	yes	less than weekly	relatively poor	relatively poor	remained	(almost) daily	(almost) daily	remained	1-2 times a week	1-2 times a week	remained	less than weekly	1-2 times a week	increased	less than monthly	less than weekly	increased	3-5 times a week	(almost) every night	increased	1-2 times a week	(almost) daily	increased	moderate chance	big chance
Brazil	Rio Grande do Norte	urban	25	<25	single	Pardo	male	High school	5	5	a little	2	no	up to 2	4	NA	no	no	no	no	no	less than weekly	1-2 times a week	never	yes	less than monthly	neutral	relatively good	increased	(almost) daily	1-2 times a week	reduced	less than weekly	(almost) daily	increased	less than weekly	1-2 times a week	increased	less than weekly	less than monthly	reduced	less than monthly	less than monthly	remained	3-5 times a week	less than weekly	reduced	moderate chance	small chance
Brazil	S�o Paulo	urban	21	<25	single	Black	male	technical education	4	4	not at all	0	no	at least 8	2	NA	no	no	no	no	no	never	(almost) daily	never	yes	less than monthly	neutral	relatively good	increased	less than monthly	less than monthly	remained	less than monthly	less than monthly	remained	less than monthly	less than monthly	remained	less than monthly	less than monthly	remained	less than monthly	less than monthly	remained	(almost) daily	less than weekly	reduced	big chance	small chance
Brazil	S�o Paulo	urban	42	35-45	married	White	female	higher education	2	2	not at all	0	unaware	at least 8	2	NA	no	no	no	no	no	never	less than weekly	never	no	never	relatively good	relatively good	remained	less than monthly	less than monthly	remained	less than monthly	less than monthly	remained	less than monthly	less than monthly	remained	less than monthly	less than monthly	remained	less than monthly	less than monthly	remained	less than monthly	less than monthly	remained	small chance	small chance
Brazil	Rio Grande do Norte	urban	40	35-45	married	Pardo	female	higher education	4	4	a little	1	no	up to 2	3	i. Alergia (atopia, alergia sazonal, outras alergias)	no	no	no	no	no	(almost) daily	less than weekly	never	no	never	good	good	remained	less than monthly	less than monthly	remained	3-5 times a week	3-5 times a week	remained	(almost) daily	(almost) daily	remained	less than monthly	less than monthly	remained	less than monthly	less than monthly	remained	less than monthly	less than monthly	remained	small chance	small chance
Brazil	Rio Grande do Norte	urban	23	<25	single	White	female	higher education	4	4	a lot	4	no	3 - 4	4	l. Ansiedade / P�nico	no	yes	no	no	no	never	1-2 times a week	never	yes	less than weekly	relatively good	relatively poor	reduced	less than weekly	3-5 times a week	increased	less than weekly	(almost) daily	increased	less than monthly	(almost) daily	increased	less than monthly	less than monthly	remained	less than monthly	less than weekly	increased	3-5 times a week	less than monthly	reduced	small chance	moderate chance
Brazil	Rio Grande do Norte	urban	21	<25	single	White	male	High school	3	3	not at all	4	unaware	at least 8	3	i. Alergia (atopia, alergia sazonal, outras alergias), l. Ansiedade / P�nico	no	yes	no	no	no	never	1-2 times a week	never	no	never	relatively poor	neutral	increased	3-5 times a week	1-2 times a week	reduced	(almost) daily	less than weekly	reduced	3-5 times a week	less than weekly	reduced	less than monthly	1-2 times a week	increased	less than monthly	less than monthly	remained	1-2 times a week	less than weekly	reduced	moderate chance	no chance
Brazil	Rio Grande do Norte	urban	22	<25	single	Pardo	male	High school	4	4	considerably	17	no	at least 8	3	e. Outro dist�rbio neurol�gico, i. Alergia (atopia, alergia sazonal, outras alergias)	no	no	no	no	no	never	(almost) daily	never	yes	less than monthly	neutral	relatively good	increased	(almost) daily	3-5 times a week	reduced	3-5 times a week	less than weekly	reduced	(almost) daily	less than weekly	reduced	less than monthly	less than monthly	remained	less than monthly	less than monthly	remained	(almost) daily	3-5 times a week	reduced	moderate chance	small chance
Brazil	Rio Grande do Norte	urban	30	25-35	married	Pardo	female	High school	2	2	not at all	0	no	0	NA	m. Problemas de aten��o ou concentra��o / TDAH	no	no	no	no	no	never	3-5 times a week	never	no	never	neutral	relatively poor	reduced	1-2 times a week	3-5 times a week	increased	less than weekly	3-5 times a week	increased	less than monthly	1-2 times a week	increased	less than weekly	less than weekly	remained	less than monthly	less than monthly	remained	less than weekly	3-5 times a week	increased	no chance	small chance
Brazil	Rio Grande do Norte	urban	26	25-35	single	White	female	High school	6	6 or more	not at all	0	no	at least 8	4	k. Depress�o, l. Ansiedade / P�nico	yes	yes	no	no	no	never	(almost) daily	less than weekly	yes	less than monthly	poor	relatively good	increased	(almost) daily	1-2 times a week	reduced	3-5 times a week	less than monthly	reduced	less than monthly	less than monthly	remained	less than monthly	less than monthly	remained	less than monthly	less than monthly	remained	(almost) daily	1-2 times a week	reduced	big chance	small chance
Brazil	Rio Grande do Norte	urban	21	<25	single	White	male	High school	4	4	a little	4	no	at least 8	4	NA	no	no	no	no	no	never	less than weekly	never	no	never	relatively good	neutral	reduced	1-2 times a week	1-2 times a week	remained	less than monthly	less than monthly	remained	less than weekly	less than weekly	remained	less than monthly	less than monthly	remained	less than monthly	less than monthly	remained	less than weekly	less than weekly	remained	no chance	no chance
Brazil	Rio Grande do Norte	urban	22	<25	single	White	female	higher education	3	3	a little	4	unaware	at least 8	3	NA	no	no	no	no	no	less than weekly	less than weekly	never	no	never	neutral	relatively poor	reduced	less than weekly	(almost) daily	increased	less than weekly	3-5 times a week	increased	less than weekly	less than weekly	remained	less than monthly	less than monthly	remained	less than monthly	less than monthly	remained	1-2 times a week	3-5 times a week	increased	small chance	moderate chance
Brazil	Rio Grande do Norte	urban	18	<25	single	White	female	High school	3	3	considerably	0	unaware	at least 8	3	NA	no	no	no	no	no	never	less than weekly	never	no	never	good	relatively good	reduced	less than monthly	less than monthly	remained	less than monthly	less than monthly	remained	less than monthly	less than monthly	remained	less than monthly	less than monthly	remained	less than monthly	less than monthly	remained	less than weekly	less than weekly	remained	small chance	moderate chance
Brazil	Rio Grande do Norte	urban	21	<25	single	Black	female	High school	2	2	a little	0	unaware	at least 8	2	k. Depress�o	yes	no	no	no	no	less than weekly	1-2 times a week	never	no	never	good	good	remained	less than monthly	less than monthly	remained	less than monthly	less than weekly	increased	less than monthly	less than monthly	remained	less than monthly	less than monthly	remained	less than monthly	less than monthly	remained	less than monthly	less than monthly	remained	no chance	no chance
Brazil	Distrito Federal	rural	39	35-45	married	Pardo	female	higher education	4	4	not at all	0	no	up to 2	4	NA	no	no	no	no	no	less than weekly	1-2 times a week	never	yes	less than monthly	good	good	remained	less than monthly	less than monthly	remained	less than weekly	less than weekly	remained	less than monthly	less than monthly	remained	less than monthly	less than monthly	remained	less than monthly	less than monthly	remained	less than weekly	less than weekly	remained	no chance	no chance
Brazil	Rio Grande do Norte	urban	28	25-35	married	Pardo	female	higher education	2	2	considerably	0	no	at least 8	2	i. Alergia (atopia, alergia sazonal, outras alergias)	no	no	no	no	no	(almost) daily	1-2 times a week	never	no	never	relatively good	neutral	reduced	less than weekly	less than weekly	remained	less than weekly	less than weekly	remained	less than weekly	less than weekly	remained	1-2 times a week	1-2 times a week	remained	less than monthly	less than monthly	remained	1-2 times a week	1-2 times a week	remained	moderate chance	moderate chance
Brazil	Rio Grande do Norte	urban	19	<25	single	White	female	technical education	2	2	a little	0	no	at least 8	3	NA	no	no	no	no	no	less than weekly	1-2 times a week	never	no	never	relatively good	relatively poor	reduced	less than weekly	3-5 times a week	increased	less than monthly	less than weekly	increased	less than weekly	less than weekly	remained	less than monthly	less than monthly	remained	less than monthly	less than monthly	remained	1-2 times a week	1-2 times a week	remained	small chance	small chance
Brazil	Rio Grande do Norte	urban	22	<25	single	White	female	High school	2	2	a little	2	no	at least 8	2	i. Alergia (atopia, alergia sazonal, outras alergias)	no	no	no	no	no	never	less than weekly	never	no	never	good	neutral	reduced	less than monthly	(almost) daily	increased	less than monthly	less than monthly	remained	less than weekly	less than monthly	reduced	less than monthly	less than monthly	remained	less than monthly	less than monthly	remained	3-5 times a week	less than weekly	reduced	small chance	no chance
Brazil	Rio Grande do Norte	urban	22	<25	single	White	male	High school	2	2	considerably	1	no	at least 8	2	NA	no	no	no	no	no	never	1-2 times a week	never	no	never	relatively poor	relatively good	increased	1-2 times a week	1-2 times a week	remained	less than monthly	less than monthly	remained	less than monthly	less than monthly	remained	less than monthly	less than monthly	remained	less than monthly	less than monthly	remained	1-2 times a week	less than weekly	reduced	moderate chance	no chance
Brazil	Rio Grande do Norte	urban	22	<25	single	Pardo	female	High school	3	3	a little	10	unaware	at least 8	3	NA	no	no	no	no	no	less than weekly	less than weekly	never	yes	less than monthly	neutral	relatively poor	reduced	less than weekly	(almost) daily	increased	(almost) daily	(almost) daily	remained	less than monthly	less than monthly	remained	less than monthly	less than monthly	remained	less than monthly	less than monthly	remained	3-5 times a week	(almost) daily	increased	small chance	small chance
Brazil	Rio Grande do Norte	urban	21	<25	single	Pardo	female	High school	2	2	a little	6	no	at least 8	2	i. Alergia (atopia, alergia sazonal, outras alergias)	no	no	no	no	no	never	1-2 times a week	never	no	never	relatively good	neutral	reduced	less than monthly	less than monthly	remained	less than monthly	less than monthly	remained	less than weekly	3-5 times a week	increased	less than monthly	less than monthly	remained	less than monthly	less than monthly	remained	1-2 times a week	(almost) daily	increased	small chance	moderate chance
Brazil	Rio Grande do Norte	urban	22	<25	single	Pardo	female	High school	4	4	a little	8	no	at least 8	3	k. Depress�o, l. Ansiedade / P�nico, p. Ins�nia	yes	yes	no	yes	no	never	1-2 times a week	never	no	never	poor	relatively poor	increased	(almost) daily	1-2 times a week	reduced	1-2 times a week	less than monthly	reduced	(almost) daily	less than weekly	reduced	less than monthly	less than monthly	remained	(almost) every night	(almost) every night	remained	3-5 times a week	1-2 times a week	reduced	small chance	no chance
Brazil	Rio Grande do Norte	urban	23	<25	single	White	male	higher education	4	4	not at all	0	unaware	at least 8	4	l. Ansiedade / P�nico	no	yes	no	no	no	less than weekly	3-5 times a week	never	no	never	relatively poor	relatively good	increased	(almost) daily	3-5 times a week	reduced	less than weekly	less than weekly	remained	(almost) daily	less than weekly	reduced	less than monthly	less than monthly	remained	less than monthly	less than monthly	remained	3-5 times a week	less than weekly	reduced	big chance	moderate chance
Brazil	S�o Paulo	urban	18	<25	single	White	female	High school	4	4	a little	1	no	3 - 4	5	NA	no	no	no	no	no	less than weekly	1-2 times a week	never	yes	less than monthly	good	neutral	reduced	less than monthly	less than weekly	increased	less than monthly	less than monthly	remained	less than monthly	less than monthly	remained	less than monthly	less than monthly	remained	less than monthly	less than monthly	remained	less than monthly	3-5 times a week	increased	small chance	moderate chance
Brazil	Rio Grande do Norte	urban	31	25-35	married	Pardo	female	higher education	2	2	not at all	2	unaware	at least 8	1	k. Depress�o	yes	no	no	no	no	never	3-5 times a week	never	no	never	relatively poor	relatively poor	remained	1-2 times a week	(almost) daily	increased	less than monthly	less than weekly	increased	less than monthly	less than monthly	remained	less than monthly	less than monthly	remained	less than monthly	less than monthly	remained	3-5 times a week	(almost) daily	increased	moderate chance	big chance
Brazil	Rio Grande do Sul	urban	20	<25	single	White	male	High school	5	5	considerably	0	no	7 - 8	4	NA	no	no	no	no	no	never	3-5 times a week	never	no	never	relatively poor	relatively good	increased	3-5 times a week	3-5 times a week	remained	less than weekly	less than weekly	remained	less than monthly	less than monthly	remained	less than monthly	less than monthly	remained	less than monthly	less than monthly	remained	3-5 times a week	3-5 times a week	remained	big chance	no chance
Brazil	Rio Grande do Norte	urban	20	<25	single	White	female	High school	5	5	not at all	4	no	5 - 6	3	NA	no	no	no	no	no	never	3-5 times a week	never	no	never	neutral	relatively poor	reduced	1-2 times a week	3-5 times a week	increased	less than weekly	less than weekly	remained	less than monthly	less than monthly	remained	less than monthly	less than monthly	remained	less than monthly	less than monthly	remained	3-5 times a week	3-5 times a week	remained	no chance	no chance
Brazil	Rio Grande do Norte	urban	26	25-35	married	Black	female	master's degree	2	2	not at all	5	unaware	0	NA	i. Alergia (atopia, alergia sazonal, outras alergias)	no	no	no	no	no	never	(almost) daily	never	yes	less than monthly	good	relatively good	reduced	less than monthly	less than weekly	increased	less than weekly	less than monthly	reduced	1-2 times a week	less than monthly	reduced	less than monthly	less than monthly	remained	less than monthly	less than monthly	remained	less than weekly	1-2 times a week	increased	no chance	no chance
Brazil	Piau�	rural	19	<25	single	Pardo	female	High school	4	4	not at all	1	no	0	NA	NA	no	no	no	no	no	never	less than weekly	never	no	never	good	good	remained	less than monthly	less than monthly	remained	less than monthly	less than monthly	remained	less than monthly	less than monthly	remained	less than monthly	less than monthly	remained	less than monthly	less than monthly	remained	less than monthly	less than monthly	remained	small chance	small chance
Brazil	Rio Grande do Norte	urban	21	<25	single	Pardo	female	High school	3	3	a lot	3	no	at least 8	2	NA	no	no	no	no	no	less than weekly	less than weekly	never	no	never	good	good	remained	less than weekly	less than monthly	reduced	less than monthly	less than monthly	remained	less than weekly	less than weekly	remained	less than monthly	less than monthly	remained	less than monthly	less than monthly	remained	1-2 times a week	less than weekly	reduced	no chance	small chance
Brazil	Rio Grande do Norte	urban	19	<25	single	White	female	High school	3	3	a little	0	no	7 - 8	2	NA	no	no	no	no	no	never	less than weekly	never	no	never	relatively good	good	increased	(almost) daily	(almost) daily	remained	less than weekly	less than weekly	remained	less than monthly	less than weekly	increased	less than weekly	1-2 times a week	increased	less than monthly	less than monthly	remained	less than weekly	1-2 times a week	increased	small chance	moderate chance
Brazil	Rio Grande do Norte	urban	22	<25	single	Pardo	female	High school	4	4	a little	4	unaware	3 - 4	2	l. Ansiedade / P�nico	no	yes	no	no	no	never	less than weekly	never	no	never	neutral	relatively poor	reduced	less than weekly	(almost) daily	increased	less than weekly	(almost) daily	increased	1-2 times a week	less than monthly	reduced	less than monthly	less than monthly	remained	3-5 times a week	3-5 times a week	remained	less than weekly	less than weekly	remained	moderate chance	small chance
Brazil	S�o Paulo	urban	24	<25	single	Pardo	male	High school	5	5	not at all	0	no	0	NA	NA	no	no	no	no	no	less than weekly	1-2 times a week	less than weekly	no	never	relatively good	relatively good	remained	less than monthly	less than monthly	remained	less than monthly	less than monthly	remained	less than weekly	less than weekly	remained	less than weekly	less than weekly	remained	less than monthly	less than monthly	remained	less than weekly	less than weekly	remained	small chance	small chance
Brazil	S�o Paulo	urban	19	<25	single	White	female	technical education	5	5	a little	0	no	at least 8	5	NA	no	no	no	no	no	never	(almost) daily	less than weekly	no	never	relatively good	poor	reduced	less than monthly	(almost) daily	increased	less than weekly	3-5 times a week	increased	(almost) daily	less than monthly	reduced	less than monthly	3-5 times a week	increased	less than monthly	less than monthly	remained	1-2 times a week	(almost) daily	increased	small chance	big chance
Brazil	Amazonas	urban	18	<25	single	Pardo	female	High school	5	5	considerably	16	yes	7 - 8	5	l. Ansiedade / P�nico	no	yes	no	no	no	never	(almost) daily	never	yes	less than monthly	good	good	remained	less than monthly	less than monthly	remained	less than monthly	less than monthly	remained	less than monthly	less than monthly	remained	less than monthly	less than monthly	remained	less than monthly	less than monthly	remained	(almost) daily	less than weekly	reduced	moderate chance	no chance
Brazil	Rio Grande do Norte	urban	28	25-35	single	White	male	higher education	3	3	not at all	1	no	at least 8	3	NA	no	no	no	no	no	never	(almost) daily	never	yes	less than monthly	good	relatively good	reduced	less than monthly	less than weekly	increased	less than monthly	1-2 times a week	increased	less than monthly	1-2 times a week	increased	less than monthly	less than monthly	remained	less than monthly	less than monthly	remained	3-5 times a week	3-5 times a week	remained	no chance	no chance
Brazil	S�o Paulo	urban	22	<25	single	Pardo	female	High school	3	3	a little	4	unaware	7 - 8	3	NA	no	no	no	no	no	never	(almost) daily	never	no	never	neutral	relatively poor	reduced	1-2 times a week	3-5 times a week	increased	less than monthly	1-2 times a week	increased	1-2 times a week	3-5 times a week	increased	less than monthly	less than monthly	remained	less than monthly	less than monthly	remained	3-5 times a week	(almost) daily	increased	small chance	moderate chance
Brazil	Rio Grande do Norte	urban	20	<25	married	Pardo	female	technical education	2	2	a little	2	no	at least 8	2	i. Alergia (atopia, alergia sazonal, outras alergias), k. Depress�o, l. Ansiedade / P�nico	yes	yes	no	no	no	less than weekly	(almost) daily	less than weekly	yes	less than weekly	relatively good	relatively poor	reduced	less than monthly	1-2 times a week	increased	less than monthly	(almost) daily	increased	less than monthly	(almost) daily	increased	less than monthly	(almost) every night	increased	less than monthly	less than monthly	remained	less than monthly	(almost) daily	increased	no chance	big chance
Brazil	Rio Grande do Norte	urban	21	<25	single	Pardo	male	High school	4	4	a little	1	unaware	at least 8	4	f1. Asma, i. Alergia (atopia, alergia sazonal, outras alergias)	no	no	no	no	no	never	less than weekly	never	no	never	relatively poor	neutral	increased	3-5 times a week	1-2 times a week	reduced	3-5 times a week	3-5 times a week	remained	1-2 times a week	less than weekly	reduced	less than monthly	less than monthly	remained	1-2 times a week	less than monthly	reduced	1-2 times a week	less than weekly	reduced	no chance	no chance
Brazil	Rio Grande do Norte	urban	43	35-45	married	White	female	High school	3	3	not at all	0	unaware	0	NA	k. Depress�o	yes	no	no	no	no	never	(almost) daily	never	yes	less than monthly	neutral	neutral	remained	1-2 times a week	1-2 times a week	remained	1-2 times a week	1-2 times a week	remained	1-2 times a week	1-2 times a week	remained	less than monthly	less than monthly	remained	1-2 times a week	less than weekly	reduced	1-2 times a week	1-2 times a week	remained	moderate chance	moderate chance
Brazil	Rio Grande do Norte	urban	21	<25	single	Pardo	female	High school	3	3	a little	0	unaware	at least 8	3	f1. Asma, i. Alergia (atopia, alergia sazonal, outras alergias)	no	no	no	no	no	less than weekly	(almost) daily	never	yes	less than weekly	relatively good	poor	reduced	less than weekly	(almost) daily	increased	less than monthly	(almost) daily	increased	less than monthly	1-2 times a week	increased	less than monthly	less than monthly	remained	less than monthly	less than monthly	remained	1-2 times a week	(almost) daily	increased	small chance	moderate chance
Brazil	Rio Grande do Norte	urban	22	<25	single	Pardo	female	higher education	4	4	a little	6	no	7 - 8	4	p. Ins�nia	no	no	no	yes	no	never	1-2 times a week	never	no	never	relatively poor	neutral	increased	3-5 times a week	3-5 times a week	remained	3-5 times a week	1-2 times a week	reduced	1-2 times a week	less than weekly	reduced	less than monthly	less than monthly	remained	less than weekly	1-2 times a week	increased	1-2 times a week	less than weekly	reduced	small chance	no chance
Brazil	Rio Grande do Norte	urban	27	25-35	single	White	female	higher education	3	3	a little	6	no	5 - 6	1	k. Depress�o, l. Ansiedade / P�nico, q. Outro dist�rbio do sono	yes	yes	no	no	yes	never	(almost) daily	less than weekly	yes	less than monthly	neutral	neutral	remained	1-2 times a week	1-2 times a week	remained	1-2 times a week	1-2 times a week	remained	(almost) daily	3-5 times a week	reduced	less than monthly	less than monthly	remained	less than monthly	less than monthly	remained	3-5 times a week	(almost) daily	increased	small chance	small chance
Brazil	Amazonas	urban	21	<25	single	White	female	High school	3	3	a little	5	unaware	7 - 8	3	i. Alergia (atopia, alergia sazonal, outras alergias)	no	no	no	no	no	never	1-2 times a week	never	yes	3-5 times a week	relatively good	relatively good	remained	less than monthly	(almost) daily	increased	less than monthly	(almost) daily	increased	less than monthly	1-2 times a week	increased	3-5 times a week	less than monthly	reduced	less than monthly	less than monthly	remained	1-2 times a week	(almost) daily	increased	big chance	moderate chance
Brazil	Rio Grande do Norte	urban	22	<25	single	White	female	High school	3	3	too much	3	no	at least 8	2	i. Alergia (atopia, alergia sazonal, outras alergias)	no	no	no	no	no	never	(almost) daily	never	no	never	good	good	remained	less than monthly	less than monthly	remained	less than monthly	less than monthly	remained	less than weekly	less than weekly	remained	less than monthly	less than monthly	remained	less than monthly	less than monthly	remained	1-2 times a week	1-2 times a week	remained	small chance	small chance
Brazil	S�o Paulo	urban	22	<25	single	Pardo	female	higher education	5	5	considerably	0	no	at least 8	5	i. Alergia (atopia, alergia sazonal, outras alergias), k. Depress�o, l. Ansiedade / P�nico, m. Problemas de aten��o ou concentra��o / TDAH, p. Ins�nia	yes	yes	no	yes	no	less than weekly	never	never	yes	(almost) every night	relatively good	neutral	reduced	1-2 times a week	(almost) daily	increased	less than weekly	(almost) daily	increased	3-5 times a week	less than monthly	reduced	less than monthly	(almost) every night	increased	less than monthly	1-2 times a week	increased	less than monthly	less than monthly	remained	no chance	no chance
Brazil	Maranh�o	urban	21	<25	single	Pardo	female	High school	4	4	a little	10	no	at least 8	3	NA	no	no	no	no	no	never	(almost) daily	less than weekly	yes	less than monthly	relatively poor	relatively poor	remained	1-2 times a week	3-5 times a week	increased	1-2 times a week	3-5 times a week	increased	less than monthly	less than weekly	increased	1-2 times a week	less than monthly	reduced	less than monthly	less than monthly	remained	(almost) daily	(almost) daily	remained	moderate chance	small chance
Brazil	Rio Grande do Norte	urban	18	<25	single	Pardo	female	High school	3	3	not at all	0	unaware	up to 2	1	i. Alergia (atopia, alergia sazonal, outras alergias)	no	no	no	no	no	never	3-5 times a week	never	no	never	good	relatively good	reduced	less than weekly	less than weekly	remained	less than weekly	less than weekly	remained	less than weekly	less than weekly	remained	less than monthly	less than monthly	remained	less than monthly	less than monthly	remained	less than weekly	1-2 times a week	increased	moderate chance	moderate chance
Brazil	Amazonas	urban	18	<25	single	Pardo	female	High school	4	4	a little	0	no	at least 8	4	l. Ansiedade / P�nico	no	yes	no	no	no	never	1-2 times a week	never	no	never	good	relatively poor	reduced	less than monthly	3-5 times a week	increased	less than monthly	less than weekly	increased	less than monthly	less than weekly	increased	less than weekly	1-2 times a week	increased	less than monthly	less than monthly	remained	less than weekly	less than weekly	remained	no chance	no chance
Brazil	Rio Grande do Norte	urban	54	45-55	married	White	female	doctorate	4	4	not at all	0	unaware	up to 2	4	NA	no	no	no	no	no	less than weekly	less than weekly	never	no	never	good	good	remained	less than monthly	less than monthly	remained	less than monthly	less than monthly	remained	less than monthly	less than monthly	remained	less than monthly	less than monthly	remained	less than monthly	less than monthly	remained	less than monthly	less than monthly	remained	no chance	no chance
Brazil	Rio Grande do Norte	urban	20	<25	single	Pardo	female	technical education	3	3	not at all	15	no	at least 8	3	a. Diabetes, k. Depress�o	yes	no	no	no	no	never	less than weekly	never	no	never	good	relatively good	reduced	less than monthly	3-5 times a week	increased	less than monthly	less than monthly	remained	less than monthly	less than monthly	remained	less than monthly	less than monthly	remained	less than monthly	less than monthly	remained	less than monthly	less than monthly	remained	no chance	no chance
Brazil	Rio Grande do Norte	urban	19	<25	single	Pardo	female	High school	4	4	a little	0	unaware	at least 8	4	NA	no	no	no	no	no	never	3-5 times a week	never	yes	less than monthly	relatively good	relatively poor	reduced	3-5 times a week	(almost) daily	increased	less than weekly	less than weekly	remained	less than monthly	less than monthly	remained	less than monthly	less than weekly	increased	less than monthly	less than monthly	remained	1-2 times a week	3-5 times a week	increased	big chance	no chance
Brazil	Rio Grande do Norte	urban	22	<25	single	White	female	High school	4	4	not at all	5	no	at least 8	4	NA	no	no	no	no	no	never	3-5 times a week	never	no	never	good	relatively good	reduced	less than weekly	1-2 times a week	increased	1-2 times a week	3-5 times a week	increased	less than monthly	less than weekly	increased	less than monthly	less than monthly	remained	less than monthly	less than monthly	remained	less than weekly	3-5 times a week	increased	small chance	big chance
Brazil	Rio Grande do Norte	urban	27	25-35	single	White	female	higher education	1	1	not at all	1	no	at least 8	1	l. Ansiedade / P�nico	no	yes	no	no	no	never	(almost) daily	never	yes	less than monthly	relatively good	neutral	reduced	3-5 times a week	(almost) daily	increased	less than monthly	less than weekly	increased	less than monthly	less than monthly	remained	less than monthly	less than monthly	remained	less than monthly	less than monthly	remained	1-2 times a week	(almost) daily	increased	small chance	big chance
Brazil	Rio Grande do Norte	urban	22	<25	single	Pardo	female	higher education	5	5	considerably	0	no	7 - 8	3	NA	no	no	no	no	no	never	1-2 times a week	never	yes	less than weekly	good	good	remained	less than weekly	less than weekly	remained	1-2 times a week	3-5 times a week	increased	less than monthly	less than weekly	increased	less than monthly	less than monthly	remained	less than monthly	less than monthly	remained	1-2 times a week	less than weekly	reduced	moderate chance	moderate chance
Brazil	Rio Grande do Norte	urban	26	25-35	single	White	female	High school	4	4	a little	2	unaware	at least 8	4	NA	no	no	no	no	no	never	1-2 times a week	never	yes	less than monthly	good	neutral	reduced	less than monthly	1-2 times a week	increased	less than monthly	less than weekly	increased	less than monthly	less than monthly	remained	less than monthly	less than monthly	remained	less than monthly	less than monthly	remained	1-2 times a week	3-5 times a week	increased	small chance	moderate chance
Brazil	Rio Grande do Norte	urban	62	>55	separated	Pardo	female	higher education	1	1	not at all	4	no	at least 8	1	a. Diabetes	no	no	no	no	no	(almost) daily	(almost) daily	never	no	never	good	good	remained	less than monthly	less than weekly	increased	less than monthly	less than monthly	remained	less than monthly	less than weekly	increased	less than monthly	less than monthly	remained	less than monthly	less than monthly	remained	less than weekly	3-5 times a week	increased	big chance	no chance
Brazil	Rio Grande do Norte	urban	19	<25	single	White	female	High school	8	6 or more	too much	3	no	at least 8	5	NA	no	no	no	no	no	never	1-2 times a week	never	no	never	neutral	relatively good	increased	less than weekly	3-5 times a week	increased	less than monthly	less than monthly	remained	1-2 times a week	less than weekly	reduced	1-2 times a week	1-2 times a week	remained	less than monthly	less than monthly	remained	3-5 times a week	less than weekly	reduced	small chance	no chance
Brazil	Rio Grande do Norte	urban	25	<25	single	White	male	higher education	3	3	not at all	2	unaware	at least 8	3	l. Ansiedade / P�nico	no	yes	no	no	no	1-2 times a week	1-2 times a week	never	no	never	neutral	poor	reduced	1-2 times a week	3-5 times a week	increased	less than weekly	less than weekly	remained	less than monthly	less than monthly	remained	less than monthly	less than monthly	remained	less than monthly	less than monthly	remained	less than weekly	less than weekly	remained	small chance	small chance
Brazil	Rio Grande do Norte	urban	20	<25	single	White	female	High school	4	4	not at all	2	no	at least 8	4	NA	no	no	no	no	no	never	1-2 times a week	never	yes	less than monthly	relatively good	neutral	reduced	less than weekly	3-5 times a week	increased	less than monthly	less than monthly	remained	less than monthly	1-2 times a week	increased	less than monthly	less than monthly	remained	less than monthly	less than monthly	remained	1-2 times a week	1-2 times a week	remained	no chance	no chance
Brazil	S�o Paulo	urban	39	35-45	married	White	female	doctorate	3	3	not at all	0	no	at least 8	3	l. Ansiedade / P�nico	no	yes	no	no	no	never	3-5 times a week	never	no	never	relatively good	relatively good	remained	less than monthly	less than monthly	remained	1-2 times a week	1-2 times a week	remained	less than monthly	less than monthly	remained	less than monthly	less than monthly	remained	less than monthly	less than monthly	remained	1-2 times a week	1-2 times a week	remained	no chance	no chance
Brazil	Rio Grande do Norte	urban	25	<25	single	Pardo	male	higher education	5	5	a little	5	unaware	0	NA	NA	no	no	no	no	no	1-2 times a week	1-2 times a week	less than weekly	yes	3-5 times a week	relatively good	relatively good	remained	less than monthly	less than monthly	remained	less than monthly	less than monthly	remained	less than monthly	less than monthly	remained	less than monthly	less than monthly	remained	less than monthly	less than monthly	remained	less than weekly	less than weekly	remained	moderate chance	moderate chance
Brazil	Rio Grande do Norte	urban	19	<25	single	White	female	technical education	2	2	considerably	2	no	at least 8	2	NA	no	no	no	no	no	never	(almost) daily	never	yes	less than monthly	relatively good	neutral	reduced	less than weekly	(almost) daily	increased	less than monthly	less than monthly	remained	less than monthly	less than monthly	remained	less than monthly	less than monthly	remained	less than monthly	less than monthly	remained	(almost) daily	(almost) daily	remained	moderate chance	small chance
Brazil	Rio Grande do Norte	urban	26	25-35	single	White	female	higher education	3	3	a little	6	unaware	at least 8	2	i. Alergia (atopia, alergia sazonal, outras alergias)	no	no	no	no	no	never	1-2 times a week	never	yes	less than monthly	neutral	relatively good	increased	less than weekly	3-5 times a week	increased	less than weekly	1-2 times a week	increased	less than monthly	3-5 times a week	increased	less than monthly	less than monthly	remained	less than monthly	1-2 times a week	increased	1-2 times a week	(almost) daily	increased	no chance	moderate chance
Brazil	Rio Grande do Norte	urban	25	<25	single	Pardo	male	technical education	3	3	not at all	2	no	at least 8	2	m. Problemas de aten��o ou concentra��o / TDAH	no	no	no	no	no	never	1-2 times a week	never	yes	less than monthly	relatively good	good	increased	less than monthly	less than monthly	remained	less than weekly	1-2 times a week	increased	1-2 times a week	less than monthly	reduced	less than monthly	less than monthly	remained	less than monthly	less than monthly	remained	3-5 times a week	less than weekly	reduced	moderate chance	small chance
Brazil	Rio Grande do Norte	urban	28	25-35	single	Black	male	higher education	3	3	not at all	0	no	up to 2	2	NA	no	no	no	no	no	never	less than weekly	never	no	never	good	good	remained	less than monthly	less than weekly	increased	less than monthly	less than monthly	remained	less than monthly	less than monthly	remained	less than monthly	less than monthly	remained	less than monthly	less than monthly	remained	less than monthly	less than monthly	remained	small chance	small chance
Brazil	Rio Grande do Norte	urban	22	<25	single	Pardo	female	High school	4	4	a little	0	unaware	up to 2	5	i. Alergia (atopia, alergia sazonal, outras alergias)	no	no	no	no	no	never	less than weekly	never	no	never	relatively good	good	increased	1-2 times a week	less than weekly	reduced	1-2 times a week	less than weekly	reduced	1-2 times a week	less than weekly	reduced	less than monthly	less than monthly	remained	less than monthly	less than monthly	remained	1-2 times a week	less than weekly	reduced	small chance	small chance
Brazil	Rio Grande do Norte	urban	24	<25	single	Pardo	female	higher education	4	4	not at all	3	unaware	0	NA	f1. Asma	no	no	no	no	no	less than weekly	less than weekly	never	no	never	good	good	remained	less than monthly	less than weekly	increased	less than monthly	less than monthly	remained	less than monthly	less than monthly	remained	less than monthly	less than monthly	remained	less than monthly	less than monthly	remained	less than weekly	less than weekly	remained	no chance	no chance
Brazil	Rio Grande do Norte	urban	19	<25	single	Pardo	female	technical education	2	2	a lot	0	no	at least 8	2	NA	no	no	no	no	no	never	(almost) daily	less than weekly	yes	(almost) every night	relatively poor	good	increased	(almost) daily	(almost) daily	remained	less than monthly	less than monthly	remained	less than weekly	less than monthly	reduced	less than monthly	less than monthly	remained	less than monthly	less than monthly	remained	(almost) daily	(almost) daily	remained	big chance	small chance
Brazil	Rio Grande do Norte	urban	21	<25	single	White	male	High school	3	3	a lot	4	unaware	at least 8	3	NA	no	no	no	no	no	never	1-2 times a week	never	yes	less than monthly	neutral	neutral	remained	less than monthly	less than monthly	remained	3-5 times a week	3-5 times a week	remained	3-5 times a week	3-5 times a week	remained	less than monthly	less than monthly	remained	less than monthly	less than monthly	remained	1-2 times a week	1-2 times a week	remained	small chance	small chance
Brazil	Bahia	urban	33	25-35	single	Pardo	male	higher education	2	2	a little	2	no	7 - 8	2	p. Ins�nia, q. Outro dist�rbio do sono	no	no	no	yes	yes	less than weekly	1-2 times a week	less than weekly	no	never	relatively poor	neutral	increased	3-5 times a week	1-2 times a week	reduced	1-2 times a week	1-2 times a week	remained	1-2 times a week	less than weekly	reduced	less than monthly	less than monthly	remained	less than weekly	less than weekly	remained	less than weekly	less than weekly	remained	small chance	small chance
Brazil	Rio Grande do Norte	urban	19	<25	single	White	female	High school	3	3	a lot	1	no	at least 8	1	i. Alergia (atopia, alergia sazonal, outras alergias)	no	no	no	no	no	never	3-5 times a week	never	yes	less than monthly	relatively good	neutral	reduced	1-2 times a week	(almost) daily	increased	less than monthly	less than monthly	remained	less than monthly	less than monthly	remained	less than monthly	less than monthly	remained	less than monthly	less than monthly	remained	1-2 times a week	1-2 times a week	remained	small chance	small chance
Brazil	Rio Grande do Norte	urban	26	25-35	married	Black	female	master's degree	3	3	not at all	3	no	at least 8	3	f1. Asma, i. Alergia (atopia, alergia sazonal, outras alergias)	no	no	no	no	no	never	3-5 times a week	1-2 times a week	yes	3-5 times a week	neutral	neutral	remained	1-2 times a week	3-5 times a week	increased	1-2 times a week	1-2 times a week	remained	less than monthly	less than monthly	remained	less than weekly	less than weekly	remained	less than monthly	less than weekly	increased	less than weekly	less than weekly	remained	small chance	small chance
Brazil	Distrito Federal	urban	42	35-45	married	White	female	higher education	4	4	not at all	1	no	0	NA	NA	no	no	no	no	no	never	less than weekly	never	no	never	good	good	remained	1-2 times a week	1-2 times a week	remained	1-2 times a week	1-2 times a week	remained	3-5 times a week	3-5 times a week	remained	less than monthly	less than monthly	remained	less than monthly	less than monthly	remained	less than monthly	less than monthly	remained	no chance	no chance
Brazil	Rio Grande do Norte	urban	25	<25	married	Pardo	female	High school	2	2	a little	2	unaware	7 - 8	2	i. Alergia (atopia, alergia sazonal, outras alergias)	no	no	no	no	no	less than weekly	1-2 times a week	never	no	never	good	good	remained	less than monthly	less than monthly	remained	less than monthly	less than monthly	remained	less than weekly	less than weekly	remained	less than monthly	less than monthly	remained	less than monthly	less than monthly	remained	less than weekly	less than weekly	remained	no chance	no chance
Brazil	Rio Grande do Norte	urban	27	25-35	single	Pardo	female	technical education	3	3	a little	2	no	3 - 4	1	NA	no	no	no	no	no	never	(almost) daily	never	no	never	relatively good	relatively good	remained	(almost) daily	(almost) daily	remained	(almost) daily	(almost) daily	remained	less than weekly	less than weekly	remained	less than monthly	less than monthly	remained	less than monthly	less than monthly	remained	1-2 times a week	1-2 times a week	remained	no chance	no chance
Brazil	Rio Grande do Norte	urban	22	<25	single	Pardo	female	High school	7	6 or more	a little	0	no	at least 8	3	NA	no	no	no	no	no	never	never	never	no	never	relatively good	relatively good	remained	less than monthly	less than weekly	increased	less than monthly	less than monthly	remained	less than weekly	less than weekly	remained	less than monthly	less than monthly	remained	less than monthly	less than monthly	remained	less than weekly	less than weekly	remained	moderate chance	small chance
Brazil	Rio Grande do Norte	urban	24	<25	married	White	male	High school	2	2	a little	3	no	0	NA	NA	no	no	no	no	no	less than weekly	less than weekly	never	yes	less than weekly	good	neutral	reduced	less than monthly	less than weekly	increased	less than weekly	1-2 times a week	increased	less than monthly	less than weekly	increased	less than monthly	less than monthly	remained	less than monthly	less than monthly	remained	less than monthly	less than monthly	remained	small chance	small chance
Brazil	Rio Grande do Norte	urban	27	25-35	single	Black	male	higher education	2	2	a little	0	unaware	up to 2	2	NA	no	no	no	no	no	less than weekly	1-2 times a week	never	yes	less than monthly	neutral	relatively good	increased	3-5 times a week	3-5 times a week	remained	1-2 times a week	1-2 times a week	remained	less than weekly	less than weekly	remained	less than monthly	less than monthly	remained	less than monthly	less than monthly	remained	1-2 times a week	1-2 times a week	remained	moderate chance	moderate chance
Brazil	Rio Grande do Norte	urban	19	<25	single	Pardo	female	High school	4	4	a little	3	no	3 - 4	2	l. Ansiedade / P�nico	no	yes	no	no	no	never	3-5 times a week	never	no	never	good	relatively good	reduced	less than monthly	less than weekly	increased	less than monthly	less than monthly	remained	less than monthly	less than monthly	remained	less than monthly	less than monthly	remained	less than monthly	less than monthly	remained	less than monthly	less than weekly	increased	small chance	small chance
Brazil	Para�ba	urban	23	<25	single	Pardo	female	High school	4	4	considerably	5	no	at least 8	4	i. Alergia (atopia, alergia sazonal, outras alergias)	no	no	no	no	no	never	1-2 times a week	never	no	never	relatively poor	relatively good	increased	less than monthly	3-5 times a week	increased	less than monthly	less than monthly	remained	less than weekly	less than monthly	reduced	less than monthly	less than monthly	remained	less than monthly	less than monthly	remained	3-5 times a week	1-2 times a week	reduced	small chance	no chance
Brazil	Piau�	urban	27	25-35	married	White	female	higher education	2	2	a little	3	no	at least 8	2	NA	no	no	no	no	no	never	1-2 times a week	never	no	never	good	relatively poor	reduced	1-2 times a week	(almost) daily	increased	less than monthly	1-2 times a week	increased	less than monthly	less than monthly	remained	less than monthly	less than monthly	remained	less than monthly	less than monthly	remained	3-5 times a week	3-5 times a week	remained	moderate chance	small chance
Brazil	Rio Grande do Norte	urban	37	35-45	single	Pardo	female	technical education	2	2	a little	12	unaware	at least 8	2	NA	no	no	no	no	no	less than weekly	(almost) daily	never	yes	less than monthly	relatively good	poor	reduced	less than weekly	(almost) daily	increased	less than weekly	(almost) daily	increased	less than monthly	1-2 times a week	increased	less than monthly	less than monthly	remained	less than monthly	less than monthly	remained	1-2 times a week	(almost) daily	increased	small chance	big chance
Brazil	Pernambuco	urban	20	<25	single	White	male	higher education	4	4	a little	3	no	at least 8	4	i. Alergia (atopia, alergia sazonal, outras alergias), k. Depress�o, l. Ansiedade / P�nico, m. Problemas de aten��o ou concentra��o / TDAH, p. Ins�nia	yes	yes	no	yes	no	never	3-5 times a week	never	yes	less than monthly	relatively good	relatively good	remained	3-5 times a week	3-5 times a week	remained	less than weekly	less than weekly	remained	less than weekly	less than weekly	remained	less than monthly	less than monthly	remained	3-5 times a week	3-5 times a week	remained	3-5 times a week	3-5 times a week	remained	small chance	small chance
Brazil	Rio Grande do Norte	urban	19	<25	single	White	female	technical education	4	4	not at all	1	no	up to 2	3	NA	no	no	no	no	no	never	less than weekly	never	no	never	good	relatively poor	reduced	less than monthly	less than weekly	increased	less than monthly	3-5 times a week	increased	less than monthly	3-5 times a week	increased	less than monthly	less than monthly	remained	less than monthly	less than monthly	remained	less than monthly	less than monthly	remained	no chance	no chance
Brazil	Rio Grande do Norte	urban	23	<25	single	Black	female	High school	5	5	considerably	11	unaware	at least 8	3	NA	no	no	no	no	no	never	3-5 times a week	never	no	never	good	relatively good	reduced	less than weekly	1-2 times a week	increased	less than monthly	less than weekly	increased	less than monthly	less than weekly	increased	less than weekly	less than weekly	remained	less than monthly	less than monthly	remained	less than weekly	3-5 times a week	increased	small chance	moderate chance
Brazil	Rio Grande do Norte	urban	22	<25	single	Pardo	male	High school	4	4	a little	0	no	at least 8	4	NA	no	no	no	no	no	never	1-2 times a week	never	no	never	good	relatively poor	reduced	less than weekly	(almost) daily	increased	less than weekly	less than weekly	remained	less than monthly	less than monthly	remained	less than monthly	less than monthly	remained	less than monthly	less than monthly	remained	less than monthly	3-5 times a week	increased	no chance	no chance
Brazil	Rio Grande do Norte	urban	23	<25	single	Pardo	female	High school	4	4	a little	0	no	at least 8	4	NA	no	no	no	no	no	(almost) daily	1-2 times a week	never	no	never	neutral	relatively good	increased	less than monthly	less than weekly	increased	less than monthly	less than monthly	remained	less than weekly	less than weekly	remained	less than monthly	less than monthly	remained	less than monthly	less than monthly	remained	3-5 times a week	1-2 times a week	reduced	moderate chance	moderate chance
Brazil	Rio Grande do Norte	urban	27	25-35	single	Pardo	female	higher education	5	5	a little	5	no	at least 8	4	f1. Asma, i. Alergia (atopia, alergia sazonal, outras alergias)	no	no	no	no	no	less than weekly	1-2 times a week	never	no	never	neutral	relatively good	increased	less than monthly	1-2 times a week	increased	less than monthly	less than monthly	remained	(almost) daily	1-2 times a week	reduced	less than monthly	less than monthly	remained	less than monthly	less than monthly	remained	less than weekly	1-2 times a week	increased	small chance	no chance
Brazil	Rio Grande do Norte	urban	20	<25	single	White	female	technical education	4	4	a little	1	no	at least 8	3	k. Depress�o	yes	no	no	no	no	never	3-5 times a week	never	no	never	relatively poor	good	increased	3-5 times a week	3-5 times a week	remained	less than monthly	less than monthly	remained	less than monthly	less than monthly	remained	less than monthly	less than monthly	remained	less than monthly	less than monthly	remained	(almost) daily	1-2 times a week	reduced	moderate chance	no chance
Brazil	Rio Grande do Norte	urban	37	35-45	married	Pardo	female	higher education	4	4	a little	15	no	up to 2	3	NA	no	no	no	no	no	less than weekly	less than weekly	never	yes	less than monthly	relatively good	neutral	reduced	less than monthly	1-2 times a week	increased	less than monthly	1-2 times a week	increased	less than weekly	1-2 times a week	increased	less than weekly	1-2 times a week	increased	less than monthly	less than monthly	remained	less than weekly	less than weekly	remained	moderate chance	moderate chance
Brazil	Bahia	urban	24	<25	single	Pardo	female	High school	2	2	considerably	0	no	3 - 4	3	i. Alergia (atopia, alergia sazonal, outras alergias)	no	no	no	no	no	never	1-2 times a week	never	no	never	good	relatively good	reduced	less than monthly	less than monthly	remained	less than monthly	less than monthly	remained	less than weekly	less than weekly	remained	less than monthly	less than weekly	increased	less than monthly	less than monthly	remained	1-2 times a week	1-2 times a week	remained	moderate chance	moderate chance
Brazil	Rio Grande do Norte	urban	19	<25	single	White	female	High school	5	5	a little	0	unaware	5 - 6	2	NA	no	no	no	no	no	never	(almost) daily	never	no	never	relatively poor	relatively poor	remained	(almost) daily	(almost) daily	remained	3-5 times a week	3-5 times a week	remained	less than weekly	less than monthly	reduced	less than monthly	less than monthly	remained	less than monthly	less than monthly	remained	1-2 times a week	(almost) daily	increased	small chance	big chance
Brazil	Amazonas	urban	18	<25	single	White	female	High school	6	6 or more	not at all	3	unaware	at least 8	8	NA	no	no	no	no	no	never	(almost) daily	never	no	never	good	good	remained	less than monthly	(almost) daily	increased	less than monthly	less than monthly	remained	less than monthly	less than monthly	remained	less than monthly	less than monthly	remained	less than monthly	less than monthly	remained	less than monthly	(almost) daily	increased	small chance	big chance
Brazil	Rio Grande do Norte	urban	22	<25	single	White	male	High school	2	2	a little	5	no	5 - 6	3	f1. Asma, i. Alergia (atopia, alergia sazonal, outras alergias), l. Ansiedade / P�nico	no	yes	no	no	no	never	3-5 times a week	1-2 times a week	no	never	relatively poor	relatively good	increased	3-5 times a week	less than weekly	reduced	less than weekly	less than weekly	remained	3-5 times a week	1-2 times a week	reduced	less than monthly	less than monthly	remained	less than weekly	less than monthly	reduced	3-5 times a week	1-2 times a week	reduced	moderate chance	small chance
Brazil	Rio Grande do Norte	urban	24	<25	married	Pardo	male	High school	5	5	a little	2	unaware	3 - 4	1	NA	no	no	no	no	no	less than weekly	1-2 times a week	never	no	never	relatively poor	neutral	increased	(almost) daily	1-2 times a week	reduced	(almost) daily	(almost) daily	remained	1-2 times a week	less than weekly	reduced	3-5 times a week	3-5 times a week	remained	less than monthly	less than monthly	remained	less than weekly	less than weekly	remained	small chance	small chance
Brazil	Rio Grande do Norte	urban	21	<25	single	Pardo	female	technical education	5	5	a little	4	unaware	at least 8	3	k. Depress�o, l. Ansiedade / P�nico	yes	yes	no	no	no	never	1-2 times a week	never	yes	less than monthly	good	relatively good	reduced	less than monthly	less than weekly	increased	less than monthly	less than weekly	increased	less than monthly	less than monthly	remained	less than monthly	less than monthly	remained	less than monthly	less than monthly	remained	1-2 times a week	less than weekly	reduced	small chance	small chance
Brazil	Rio Grande do Norte	urban	20	<25	single	Pardo	female	High school	5	5	a little	6	yes	3 - 4	2	l. Ansiedade / P�nico, p. Ins�nia	no	yes	no	yes	no	never	1-2 times a week	never	no	never	neutral	relatively poor	reduced	(almost) daily	(almost) daily	remained	(almost) daily	(almost) daily	remained	1-2 times a week	1-2 times a week	remained	(almost) every night	(almost) every night	remained	(almost) every night	(almost) every night	remained	3-5 times a week	3-5 times a week	remained	big chance	moderate chance
Brazil	Rio Grande do Norte	urban	22	<25	single	White	female	High school	4	4	a little	5	no	at least 8	4	k. Depress�o, l. Ansiedade / P�nico	yes	yes	no	no	no	never	1-2 times a week	never	yes	less than monthly	relatively good	relatively poor	reduced	1-2 times a week	(almost) daily	increased	less than weekly	(almost) daily	increased	1-2 times a week	(almost) daily	increased	less than weekly	1-2 times a week	increased	less than monthly	3-5 times a week	increased	1-2 times a week	3-5 times a week	increased	moderate chance	small chance
Brazil	Rio Grande do Norte	urban	21	<25	single	Pardo	female	higher education	4	4	a little	6	unaware	5 - 6	3	i. Alergia (atopia, alergia sazonal, outras alergias), l. Ansiedade / P�nico	no	yes	no	no	no	less than weekly	less than weekly	never	yes	less than monthly	good	relatively good	reduced	less than weekly	less than monthly	reduced	less than monthly	less than weekly	increased	less than weekly	less than weekly	remained	less than monthly	less than monthly	remained	less than monthly	less than monthly	remained	less than monthly	less than monthly	remained	no chance	small chance
Brazil	Rio Grande do Norte	urban	29	25-35	married	White	female	High school	2	2	a little	4	no	at least 8	1	b. Hipertens�o arterial	no	no	no	no	no	less than weekly	1-2 times a week	never	no	never	neutral	relatively good	increased	less than weekly	less than monthly	reduced	less than monthly	less than monthly	remained	less than monthly	less than monthly	remained	less than monthly	less than monthly	remained	less than monthly	less than monthly	remained	less than weekly	1-2 times a week	increased	moderate chance	moderate chance
Brazil	Rio Grande do Norte	urban	47	45-55	married	White	female	master's degree	4	4	a little	6	no	at least 8	4	i. Alergia (atopia, alergia sazonal, outras alergias)	no	no	no	no	no	never	1-2 times a week	never	yes	less than monthly	good	relatively good	reduced	less than monthly	1-2 times a week	increased	less than monthly	less than weekly	increased	less than monthly	less than weekly	increased	1-2 times a week	less than monthly	reduced	less than monthly	less than monthly	remained	less than monthly	1-2 times a week	increased	no chance	moderate chance
Brazil	Rio Grande do Norte	urban	20	<25	single	White	female	High school	3	3	a little	4	unaware	up to 2	1	i. Alergia (atopia, alergia sazonal, outras alergias)	no	no	no	no	no	3-5 times a week	3-5 times a week	never	yes	less than monthly	neutral	relatively good	increased	less than weekly	less than monthly	reduced	less than monthly	less than monthly	remained	less than monthly	less than weekly	increased	less than monthly	less than monthly	remained	less than monthly	less than monthly	remained	3-5 times a week	less than weekly	reduced	big chance	moderate chance
Brazil	S�o Paulo	urban	26	25-35	married	White	female	master's degree	2	2	not at all	1	no	at least 8	2	NA	no	no	no	no	no	never	less than weekly	never	no	never	good	good	remained	less than monthly	less than monthly	remained	less than monthly	less than monthly	remained	less than monthly	less than monthly	remained	less than monthly	less than monthly	remained	less than monthly	less than monthly	remained	less than weekly	less than monthly	reduced	small chance	no chance
Brazil	Rio Grande do Norte	urban	19	<25	single	White	female	technical education	2	2	not at all	5	no	0	NA	NA	no	no	no	no	no	never	(almost) daily	never	no	never	good	relatively good	reduced	less than monthly	1-2 times a week	increased	less than monthly	1-2 times a week	increased	less than monthly	3-5 times a week	increased	less than monthly	3-5 times a week	increased	less than monthly	1-2 times a week	increased	less than weekly	(almost) daily	increased	small chance	moderate chance
Brazil	Rio Grande do Norte	urban	19	<25	single	Pardo	female	technical education	4	4	considerably	3	unaware	up to 2	3	NA	no	no	no	no	no	never	1-2 times a week	never	no	never	neutral	good	increased	less than monthly	3-5 times a week	increased	less than monthly	less than monthly	remained	less than weekly	less than monthly	reduced	(almost) every night	1-2 times a week	reduced	less than monthly	less than monthly	remained	3-5 times a week	1-2 times a week	reduced	small chance	no chance
Brazil	S�o Paulo	urban	23	<25	married	White	female	technical education	2	2	not at all	3	unaware	at least 8	2	f1. Asma, f2. Doen�a Pulmonar Obstrutiva Cr�nica (DPOC), i. Alergia (atopia, alergia sazonal, outras alergias), l. Ansiedade / P�nico, p. Ins�nia, q. Outro dist�rbio do sono	no	yes	no	yes	yes	never	(almost) daily	never	no	never	relatively poor	poor	reduced	3-5 times a week	(almost) daily	increased	3-5 times a week	(almost) daily	increased	3-5 times a week	(almost) daily	increased	(almost) every night	(almost) every night	remained	1-2 times a week	1-2 times a week	remained	1-2 times a week	3-5 times a week	increased	no chance	no chance
Brazil	Rio Grande do Norte	urban	19	<25	single	Pardo	female	High school	5	5	a little	7	yes	up to 2	3	NA	no	no	no	no	no	never	1-2 times a week	never	no	never	good	good	remained	less than monthly	less than monthly	remained	less than monthly	less than monthly	remained	less than monthly	less than monthly	remained	less than monthly	less than monthly	remained	less than monthly	less than monthly	remained	less than monthly	less than monthly	remained	moderate chance	moderate chance
Brazil	Rio Grande do Norte	urban	25	<25	single	Pardo	male	higher education	4	4	a lot	4	unaware	at least 8	2	i. Alergia (atopia, alergia sazonal, outras alergias)	no	no	no	no	no	never	1-2 times a week	never	yes	less than weekly	relatively good	good	increased	less than monthly	less than monthly	remained	less than monthly	less than monthly	remained	less than weekly	less than weekly	remained	less than monthly	less than monthly	remained	less than monthly	less than monthly	remained	3-5 times a week	1-2 times a week	reduced	no chance	no chance
Brazil	S�o Paulo	urban	21	<25	single	White	female	High school	4	4	a little	4	unaware	at least 8	4	f1. Asma, i. Alergia (atopia, alergia sazonal, outras alergias), l. Ansiedade / P�nico, m. Problemas de aten��o ou concentra��o / TDAH	no	yes	no	no	no	(almost) daily	(almost) daily	less than weekly	yes	3-5 times a week	relatively good	relatively poor	reduced	(almost) daily	(almost) daily	remained	1-2 times a week	less than monthly	reduced	1-2 times a week	3-5 times a week	increased	less than monthly	less than monthly	remained	less than monthly	less than monthly	remained	1-2 times a week	(almost) daily	increased	moderate chance	no chance
Brazil	Rio Grande do Norte	urban	21	<25	single	White	male	High school	2	2	a little	1	no	at least 8	1	NA	no	no	no	no	no	1-2 times a week	(almost) daily	never	no	never	poor	poor	remained	(almost) daily	(almost) daily	remained	less than monthly	less than monthly	remained	less than monthly	less than monthly	remained	less than monthly	less than monthly	remained	less than monthly	less than monthly	remained	(almost) daily	(almost) daily	remained	moderate chance	big chance
Brazil	Rio Grande do Norte	urban	22	<25	single	Pardo	female	High school	3	3	a little	0	no	3 - 4	3	NA	no	no	no	no	no	never	less than weekly	never	yes	less than monthly	good	relatively good	reduced	less than monthly	less than monthly	remained	less than monthly	less than monthly	remained	less than monthly	less than monthly	remained	less than monthly	less than monthly	remained	less than monthly	less than monthly	remained	less than monthly	less than monthly	remained	small chance	small chance
Brazil	Amazonas	urban	20	<25	single	Pardo	female	technical education	4	4	not at all	2	unaware	at least 8	1	f1. Asma, i. Alergia (atopia, alergia sazonal, outras alergias), k. Depress�o, l. Ansiedade / P�nico	yes	yes	no	no	no	less than weekly	(almost) daily	never	yes	less than monthly	neutral	poor	reduced	3-5 times a week	(almost) daily	increased	less than weekly	less than monthly	reduced	1-2 times a week	less than weekly	reduced	less than weekly	less than weekly	remained	less than monthly	less than monthly	remained	3-5 times a week	(almost) daily	increased	small chance	moderate chance
Brazil	Rio Grande do Norte	urban	23	<25	single	White	female	higher education	6	6 or more	not at all	2	no	at least 8	6	i. Alergia (atopia, alergia sazonal, outras alergias), j. Doen�a auto-imune, k. Depress�o, l. Ansiedade / P�nico	yes	yes	no	no	no	never	(almost) daily	less than weekly	no	never	relatively good	poor	reduced	less than weekly	(almost) daily	increased	less than weekly	less than weekly	remained	less than weekly	less than weekly	remained	less than monthly	less than monthly	remained	less than monthly	less than weekly	increased	1-2 times a week	(almost) daily	increased	small chance	moderate chance
Brazil	Rio Grande do Norte	urban	29	25-35	married	Black	female	High school	5	5	a little	6	unaware	at least 8	5	l. Ansiedade / P�nico	no	yes	no	no	no	less than weekly	1-2 times a week	never	yes	never	good	relatively good	reduced	less than monthly	less than monthly	remained	less than monthly	3-5 times a week	increased	less than monthly	less than weekly	increased	less than monthly	less than monthly	remained	less than monthly	less than monthly	remained	less than monthly	(almost) daily	increased	small chance	small chance
Brazil	Rio Grande do Norte	urban	22	<25	single	White	male	High school	2	2	not at all	0	no	at least 8	2	NA	no	no	no	no	no	never	3-5 times a week	never	no	never	relatively good	relatively poor	reduced	less than monthly	1-2 times a week	increased	less than monthly	1-2 times a week	increased	less than monthly	less than monthly	remained	less than monthly	less than monthly	remained	less than monthly	less than monthly	remained	less than weekly	1-2 times a week	increased	no chance	moderate chance
Brazil	Rio Grande do Norte	urban	26	25-35	single	White	female	High school	3	3	considerably	4	unaware	at least 8	3	i. Alergia (atopia, alergia sazonal, outras alergias), l. Ansiedade / P�nico	no	yes	no	no	no	never	1-2 times a week	never	no	never	good	relatively poor	reduced	less than monthly	less than monthly	remained	less than monthly	1-2 times a week	increased	less than monthly	1-2 times a week	increased	(almost) every night	3-5 times a week	reduced	less than monthly	less than monthly	remained	1-2 times a week	less than weekly	reduced	small chance	no chance
Brazil	Cear�	urban	25	<25	married	White	female	higher education	2	2	not at all	5	yes	0	NA	NA	no	no	no	no	no	never	1-2 times a week	never	yes	less than monthly	relatively good	relatively poor	reduced	less than weekly	less than weekly	remained	less than monthly	less than monthly	remained	less than monthly	less than monthly	remained	less than monthly	less than monthly	remained	less than monthly	less than monthly	remained	less than monthly	less than monthly	remained	small chance	small chance
Brazil	Rio Grande do Norte	urban	57	>55	married	Pardo	female	master's degree	3	3	a little	10	no	at least 8	3	a. Diabetes, b. Hipertens�o arterial, e. Outro dist�rbio neurol�gico, g. Desordem reum�tica, k. Depress�o, o. Apneia do sono, p. Ins�nia, q. Outro dist�rbio do sono	yes	no	yes	yes	yes	less than weekly	(almost) daily	1-2 times a week	no	never	poor	poor	remained	3-5 times a week	3-5 times a week	remained	(almost) daily	(almost) daily	remained	3-5 times a week	3-5 times a week	remained	less than monthly	less than monthly	remained	(almost) every night	(almost) every night	remained	(almost) daily	(almost) daily	remained	no chance	no chance
Brazil	S�o Paulo	urban	23	<25	single	White	female	higher education	1	1	a lot	2	unaware	at least 8	1	l. Ansiedade / P�nico, p. Ins�nia	no	yes	no	yes	no	1-2 times a week	(almost) daily	never	no	never	poor	poor	remained	(almost) daily	(almost) daily	remained	(almost) daily	(almost) daily	remained	(almost) daily	(almost) daily	remained	(almost) every night	(almost) every night	remained	1-2 times a week	1-2 times a week	remained	(almost) daily	(almost) daily	remained	no chance	no chance
Brazil	Rio Grande do Sul	urban	34	25-35	married	White	female	master's degree	2	2	not at all	0	no	at least 8	2	k. Depress�o	yes	no	no	no	no	(almost) daily	1-2 times a week	less than weekly	no	never	relatively good	relatively poor	reduced	less than monthly	less than monthly	remained	less than weekly	3-5 times a week	increased	less than weekly	less than weekly	remained	less than monthly	less than monthly	remained	less than monthly	less than monthly	remained	less than weekly	less than weekly	remained	no chance	no chance
Brazil	Rio Grande do Norte	urban	24	<25	single	White	female	higher education	4	4	a little	0	unaware	5 - 6	4	NA	no	no	no	no	no	never	1-2 times a week	never	no	never	relatively good	relatively good	remained	less than monthly	less than monthly	remained	less than monthly	less than monthly	remained	less than weekly	less than monthly	reduced	less than monthly	less than monthly	remained	less than monthly	less than monthly	remained	less than weekly	less than weekly	remained	small chance	small chance
Brazil	S�o Paulo	urban	29	25-35	single	White	male	higher education	3	3	not at all	0	no	0	NA	NA	no	no	no	no	no	never	1-2 times a week	never	no	never	relatively good	relatively good	remained	less than weekly	less than weekly	remained	less than monthly	less than monthly	remained	less than monthly	less than monthly	remained	less than monthly	less than monthly	remained	less than monthly	less than monthly	remained	less than monthly	less than weekly	increased	small chance	small chance
Brazil	Rio Grande do Norte	rural	19	<25	single	White	female	High school	4	4	considerably	1	no	at least 8	4	i. Alergia (atopia, alergia sazonal, outras alergias), l. Ansiedade / P�nico	no	yes	no	no	no	never	(almost) daily	never	no	never	relatively good	poor	reduced	less than monthly	less than monthly	remained	less than monthly	less than monthly	remained	less than monthly	less than monthly	remained	less than monthly	less than monthly	remained	less than monthly	less than monthly	remained	(almost) daily	(almost) daily	remained	no chance	no chance
Brazil	Minas Gerais	urban	20	<25	single	Pardo	female	High school	3	3	not at all	0	no	at least 8	2	k. Depress�o, l. Ansiedade / P�nico, m. Problemas de aten��o ou concentra��o / TDAH	yes	yes	no	no	no	never	(almost) daily	never	no	never	relatively good	good	increased	less than monthly	less than monthly	remained	less than monthly	less than monthly	remained	less than monthly	less than monthly	remained	less than monthly	less than monthly	remained	less than monthly	less than monthly	remained	(almost) daily	(almost) daily	remained	big chance	big chance
Brazil	Rio Grande do Sul	urban	26	25-35	single	Pardo	female	higher education	2	2	a little	2	unaware	0	NA	NA	no	no	no	no	no	never	(almost) daily	never	yes	never	relatively good	relatively poor	reduced	(almost) daily	(almost) daily	remained	less than monthly	less than monthly	remained	less than weekly	less than weekly	remained	less than monthly	less than monthly	remained	less than monthly	less than monthly	remained	(almost) daily	(almost) daily	remained	no chance	no chance
Brazil	Rio Grande do Norte	urban	24	<25	married	White	male	High school	4	4	too much	0	no	at least 8	4	NA	no	no	no	no	no	less than weekly	1-2 times a week	never	yes	less than monthly	relatively good	poor	reduced	less than monthly	(almost) daily	increased	less than monthly	1-2 times a week	increased	less than monthly	less than monthly	remained	less than monthly	less than monthly	remained	less than monthly	1-2 times a week	increased	1-2 times a week	(almost) daily	increased	small chance	small chance
Brazil	Rio Grande do Norte	urban	19	<25	single	Pardo	female	High school	3	3	a little	1	no	at least 8	2	l. Ansiedade / P�nico	no	yes	no	no	no	never	(almost) daily	never	yes	less than monthly	relatively good	neutral	reduced	less than monthly	less than monthly	remained	less than monthly	less than monthly	remained	less than weekly	1-2 times a week	increased	less than monthly	less than monthly	remained	less than monthly	less than monthly	remained	1-2 times a week	3-5 times a week	increased	moderate chance	big chance
Brazil	Tocantins	urban	21	<25	single	Pardo	female	High school	4	4	considerably	3	no	up to 2	4	NA	no	no	no	no	no	never	1-2 times a week	never	yes	less than weekly	neutral	relatively good	increased	less than monthly	1-2 times a week	increased	less than monthly	less than monthly	remained	less than monthly	less than monthly	remained	less than monthly	less than monthly	remained	less than monthly	less than monthly	remained	1-2 times a week	3-5 times a week	increased	small chance	moderate chance
Brazil	Rio Grande do Norte	urban	32	25-35	single	Pardo	female	higher education	1	1	not at all	3	yes	3 - 4	2	NA	no	no	no	no	no	less than weekly	less than weekly	never	no	never	good	good	remained	less than weekly	less than weekly	remained	less than monthly	less than monthly	remained	less than weekly	1-2 times a week	increased	less than monthly	less than monthly	remained	less than monthly	less than monthly	remained	less than weekly	less than monthly	reduced	moderate chance	no chance
Brazil	Cear�	rural	23	<25	single	White	female	higher education	2	2	considerably	1	no	0	NA	l. Ansiedade / P�nico	no	yes	no	no	no	never	3-5 times a week	less than weekly	no	never	relatively good	poor	reduced	less than monthly	3-5 times a week	increased	less than monthly	3-5 times a week	increased	less than monthly	1-2 times a week	increased	3-5 times a week	(almost) every night	increased	less than weekly	3-5 times a week	increased	less than monthly	(almost) daily	increased	moderate chance	no chance
Brazil	Rio Grande do Norte	urban	38	35-45	married	Pardo	female	master's degree	4	4	a little	18	no	at least 8	3	f1. Asma, i. Alergia (atopia, alergia sazonal, outras alergias), p. Ins�nia	no	no	no	yes	no	1-2 times a week	1-2 times a week	never	no	never	relatively good	neutral	reduced	less than weekly	3-5 times a week	increased	less than weekly	3-5 times a week	increased	less than weekly	1-2 times a week	increased	less than monthly	less than monthly	remained	less than monthly	less than monthly	remained	1-2 times a week	1-2 times a week	remained	small chance	moderate chance
Brazil	Rio Grande do Norte	urban	21	<25	married	Black	female	technical education	2	2	considerably	1	unaware	at least 8	3	k. Depress�o, l. Ansiedade / P�nico, p. Ins�nia	yes	yes	no	yes	no	never	(almost) daily	never	no	never	neutral	poor	reduced	3-5 times a week	(almost) daily	increased	1-2 times a week	(almost) daily	increased	less than monthly	1-2 times a week	increased	less than monthly	less than monthly	remained	less than monthly	less than monthly	remained	less than weekly	3-5 times a week	increased	small chance	moderate chance
Brazil	Paran�	urban	19	<25	single	White	female	High school	3	3	considerably	0	unaware	at least 8	1	l. Ansiedade / P�nico, p. Ins�nia	no	yes	no	yes	no	never	(almost) daily	never	yes	less than monthly	good	neutral	reduced	1-2 times a week	(almost) daily	increased	1-2 times a week	3-5 times a week	increased	3-5 times a week	less than monthly	reduced	less than weekly	3-5 times a week	increased	1-2 times a week	(almost) every night	increased	1-2 times a week	3-5 times a week	increased	moderate chance	moderate chance
Brazil	Para�ba	urban	26	25-35	single	Black	female	higher education	2	2	a little	1	no	at least 8	2	i. Alergia (atopia, alergia sazonal, outras alergias), j. Doen�a auto-imune, l. Ansiedade / P�nico	no	yes	no	no	no	never	less than weekly	never	no	never	relatively good	poor	reduced	less than monthly	(almost) daily	increased	less than monthly	(almost) daily	increased	less than monthly	less than monthly	remained	less than monthly	less than monthly	remained	less than monthly	less than monthly	remained	less than monthly	(almost) daily	increased	no chance	no chance
Brazil	Rio Grande do Norte	urban	29	25-35	single	Pardo	male	technical education	1	1	not at all	1	unaware	at least 8	1	NA	no	no	no	no	no	never	less than weekly	never	yes	less than weekly	good	relatively poor	reduced	less than monthly	(almost) daily	increased	less than monthly	1-2 times a week	increased	less than monthly	less than weekly	increased	less than monthly	less than monthly	remained	less than monthly	less than monthly	remained	less than monthly	less than monthly	remained	no chance	no chance
Brazil	Rio Grande do Norte	urban	33	25-35	married	White	female	higher education	5	5	not at all	4	no	at least 8	4	b. Hipertens�o arterial	no	no	no	no	no	less than weekly	1-2 times a week	never	no	never	relatively good	neutral	reduced	less than weekly	(almost) daily	increased	less than monthly	3-5 times a week	increased	1-2 times a week	less than monthly	reduced	less than monthly	less than monthly	remained	less than monthly	3-5 times a week	increased	less than monthly	3-5 times a week	increased	no chance	moderate chance
Brazil	Rio Grande do Norte	urban	31	25-35	married	White	female	master's degree	2	2	not at all	2	unaware	at least 8	4	i. Alergia (atopia, alergia sazonal, outras alergias)	no	no	no	no	no	never	1-2 times a week	never	no	never	good	neutral	reduced	less than monthly	less than weekly	increased	less than monthly	less than weekly	increased	less than weekly	3-5 times a week	increased	less than monthly	less than monthly	remained	less than monthly	less than monthly	remained	less than monthly	less than monthly	remained	no chance	no chance
Brazil	Distrito Federal	urban	51	45-55	married	White	female	higher education	4	4	not at all	2	no	at least 8	4	i. Alergia (atopia, alergia sazonal, outras alergias), l. Ansiedade / P�nico	no	yes	no	no	no	never	3-5 times a week	never	no	never	good	relatively good	reduced	less than monthly	less than monthly	remained	less than weekly	1-2 times a week	increased	less than weekly	1-2 times a week	increased	less than weekly	less than monthly	reduced	less than monthly	less than monthly	remained	1-2 times a week	less than weekly	reduced	moderate chance	small chance
Brazil	Rio Grande do Norte	rural	37	35-45	single	Pardo	female	technical education	1	1	not at all	0	no	0	NA	i. Alergia (atopia, alergia sazonal, outras alergias)	no	no	no	no	no	never	3-5 times a week	never	yes	3-5 times a week	relatively good	relatively good	remained	less than weekly	less than weekly	remained	less than monthly	less than monthly	remained	less than monthly	less than monthly	remained	less than monthly	less than monthly	remained	less than monthly	less than monthly	remained	less than weekly	less than weekly	remained	small chance	small chance
Brazil	Rio Grande do Sul	urban	29	25-35	single	White	male	higher education	4	4	a little	1	unaware	5 - 6	4	i. Alergia (atopia, alergia sazonal, outras alergias)	no	no	no	no	no	(almost) daily	(almost) daily	(almost) every night	no	never	relatively good	poor	reduced	less than weekly	(almost) daily	increased	less than monthly	less than monthly	remained	less than weekly	less than monthly	reduced	less than monthly	(almost) every night	increased	less than monthly	less than monthly	remained	1-2 times a week	(almost) daily	increased	small chance	big chance
Brazil	Rio Grande do Sul	urban	50	45-55	married	Pardo	female	higher education	3	3	not at all	2	no	at least 8	3	c. Doen�a cardiovascular, f1. Asma	no	no	no	no	no	never	(almost) daily	never	yes	3-5 times a week	relatively good	relatively poor	reduced	less than weekly	3-5 times a week	increased	less than weekly	1-2 times a week	increased	less than weekly	3-5 times a week	increased	less than weekly	3-5 times a week	increased	less than monthly	less than monthly	remained	1-2 times a week	3-5 times a week	increased	moderate chance	big chance
Brazil	S�o Paulo	urban	19	<25	single	White	female	High school	4	4	a little	0	no	7 - 8	4	k. Depress�o, l. Ansiedade / P�nico, p. Ins�nia	yes	yes	no	yes	no	less than weekly	3-5 times a week	never	no	never	neutral	neutral	remained	(almost) daily	(almost) daily	remained	3-5 times a week	less than weekly	reduced	3-5 times a week	3-5 times a week	remained	less than monthly	less than monthly	remained	(almost) every night	(almost) every night	remained	1-2 times a week	(almost) daily	increased	no chance	no chance
Brazil	Bahia	urban	24	<25	single	Pardo	female	High school	3	3	a little	1	no	0	NA	NA	no	no	no	no	no	never	1-2 times a week	never	no	never	good	good	remained	less than monthly	less than monthly	remained	less than monthly	less than monthly	remained	less than monthly	less than monthly	remained	less than monthly	less than monthly	remained	less than monthly	less than monthly	remained	less than monthly	less than monthly	remained	small chance	no chance
Brazil	S�o Paulo	urban	26	25-35	single	White	male	higher education	3	3	not at all	0	no	at least 8	3	NA	no	no	no	no	no	less than weekly	1-2 times a week	never	no	never	relatively good	relatively good	remained	less than weekly	less than weekly	remained	less than weekly	1-2 times a week	increased	1-2 times a week	less than weekly	reduced	less than monthly	less than monthly	remained	less than monthly	less than monthly	remained	less than weekly	less than monthly	reduced	small chance	no chance
Brazil	Rio Grande do Sul	urban	42	35-45	single	Pardo	female	higher education	5	5	a little	2	no	3 - 4	1	f1. Asma, i. Alergia (atopia, alergia sazonal, outras alergias), k. Depress�o, l. Ansiedade / P�nico, m. Problemas de aten��o ou concentra��o / TDAH, p. Ins�nia	yes	yes	no	yes	no	(almost) daily	less than weekly	less than weekly	yes	3-5 times a week	relatively good	neutral	reduced	less than weekly	3-5 times a week	increased	1-2 times a week	3-5 times a week	increased	less than weekly	3-5 times a week	increased	less than monthly	less than monthly	remained	less than monthly	1-2 times a week	increased	less than monthly	less than monthly	remained	small chance	no chance
Brazil	Amazonas	urban	27	25-35	married	Pardo	female	higher education	3	3	not at all	6	no	at least 8	2	i. Alergia (atopia, alergia sazonal, outras alergias)	no	no	no	no	no	never	1-2 times a week	never	yes	less than weekly	relatively good	relatively poor	reduced	less than monthly	3-5 times a week	increased	less than weekly	1-2 times a week	increased	less than weekly	1-2 times a week	increased	less than monthly	less than monthly	remained	less than monthly	less than weekly	increased	less than weekly	1-2 times a week	increased	small chance	small chance
Brazil	Minas Gerais	urban	22	<25	single	Black	female	technical education	4	4	considerably	0	no	3 - 4	6	NA	no	no	no	no	no	less than weekly	1-2 times a week	less than weekly	yes	(almost) every night	relatively good	neutral	reduced	3-5 times a week	1-2 times a week	reduced	less than weekly	3-5 times a week	increased	less than monthly	less than weekly	increased	less than weekly	1-2 times a week	increased	less than monthly	less than monthly	remained	less than weekly	less than monthly	reduced	no chance	no chance
Brazil	Rio Grande do Sul	urban	28	25-35	married	White	male	High school	5	5	considerably	1	no	at least 8	5	l. Ansiedade / P�nico	no	yes	no	no	no	less than weekly	1-2 times a week	never	yes	less than weekly	neutral	neutral	remained	less than weekly	less than weekly	remained	less than monthly	less than monthly	remained	less than monthly	1-2 times a week	increased	less than monthly	less than monthly	remained	less than monthly	less than monthly	remained	3-5 times a week	1-2 times a week	reduced	no chance	no chance
Brazil	Cear�	rural	45	35-45	married	Pardo	male	higher education	2	2	considerably	5	yes	3 - 4	2	p. Ins�nia	no	no	no	yes	no	never	less than weekly	never	no	never	relatively poor	poor	reduced	1-2 times a week	(almost) daily	increased	1-2 times a week	(almost) daily	increased	less than monthly	3-5 times a week	increased	less than monthly	less than monthly	remained	1-2 times a week	3-5 times a week	increased	3-5 times a week	1-2 times a week	reduced	no chance	small chance
Brazil	Pernambuco	urban	40	35-45	single	Asian	female	doctorate	1	1	a little	9	no	at least 8	1	NA	no	no	no	no	no	never	less than weekly	never	no	never	good	good	remained	less than monthly	less than monthly	remained	less than monthly	less than monthly	remained	less than weekly	less than monthly	reduced	less than monthly	less than monthly	remained	less than monthly	less than monthly	remained	1-2 times a week	less than weekly	reduced	small chance	no chance
Brazil	Cear�	urban	18	<25	single	White	female	High school	7	6 or more	not at all	5	no	at least 8	5	NA	no	no	no	no	no	never	(almost) daily	never	no	never	relatively good	poor	reduced	less than weekly	(almost) daily	increased	less than weekly	(almost) daily	increased	(almost) daily	3-5 times a week	reduced	less than monthly	less than monthly	remained	less than monthly	less than monthly	remained	3-5 times a week	(almost) daily	increased	big chance	big chance
Brazil	Distrito Federal	urban	30	25-35	single	Pardo	female	High school	3	3	not at all	0	unaware	up to 2	2	NA	no	no	no	no	no	never	(almost) daily	never	yes	less than monthly	relatively good	relatively good	remained	less than monthly	less than weekly	increased	3-5 times a week	3-5 times a week	remained	3-5 times a week	3-5 times a week	remained	less than monthly	less than monthly	remained	less than monthly	less than monthly	remained	(almost) daily	(almost) daily	remained	moderate chance	moderate chance
Brazil	Cear�	urban	19	<25	single	Pardo	female	High school	5	5	a little	1	no	up to 2	5	f1. Asma	no	no	no	no	no	never	(almost) daily	never	no	never	neutral	relatively good	increased	less than monthly	less than monthly	remained	less than monthly	less than monthly	remained	less than monthly	less than monthly	remained	less than monthly	less than monthly	remained	less than monthly	less than monthly	remained	1-2 times a week	1-2 times a week	remained	small chance	moderate chance
Brazil	Cear�	urban	19	<25	single	Pardo	female	High school	5	5	a little	1	no	up to 2	5	f1. Asma	no	no	no	no	no	never	(almost) daily	never	no	never	neutral	relatively good	increased	less than monthly	less than monthly	remained	less than monthly	less than monthly	remained	less than monthly	less than monthly	remained	less than monthly	less than monthly	remained	less than monthly	less than monthly	remained	1-2 times a week	1-2 times a week	remained	small chance	moderate chance
Brazil	Amazonas	urban	18	<25	single	Pardo	male	High school	4	4	not at all	0	no	at least 8	1	i. Alergia (atopia, alergia sazonal, outras alergias), l. Ansiedade / P�nico	no	yes	no	no	no	never	(almost) daily	never	yes	less than monthly	good	relatively good	reduced	less than monthly	less than monthly	remained	less than monthly	1-2 times a week	increased	less than monthly	1-2 times a week	increased	less than monthly	less than monthly	remained	less than monthly	less than monthly	remained	less than weekly	1-2 times a week	increased	small chance	big chance
Brazil	Cear�	urban	18	<25	single	Pardo	male	High school	5	5	a little	0	no	at least 8	5	NA	no	no	no	no	no	never	less than weekly	never	no	never	good	neutral	reduced	less than weekly	3-5 times a week	increased	less than weekly	1-2 times a week	increased	less than monthly	3-5 times a week	increased	less than weekly	3-5 times a week	increased	less than monthly	less than monthly	remained	less than weekly	less than weekly	remained	small chance	small chance
Brazil	Rio Grande do Norte	urban	57	>55	separated	White	female	doctorate	1	1	a little	7	no	at least 8	2	q. Outro dist�rbio do sono	no	no	no	no	yes	(almost) daily	1-2 times a week	less than weekly	no	never	neutral	good	increased	less than weekly	3-5 times a week	increased	3-5 times a week	less than weekly	reduced	(almost) daily	less than monthly	reduced	less than monthly	less than monthly	remained	less than monthly	less than monthly	remained	less than monthly	1-2 times a week	increased	moderate chance	small chance
Brazil	Rio Grande do Norte	urban	48	45-55	single	Pardo	male	higher education	2	2	not at all	6	unaware	at least 8	2	a. Diabetes, k. Depress�o, l. Ansiedade / P�nico	yes	yes	no	no	no	less than weekly	less than weekly	never	no	never	relatively good	relatively good	remained	1-2 times a week	1-2 times a week	remained	3-5 times a week	3-5 times a week	remained	(almost) daily	(almost) daily	remained	less than monthly	less than monthly	remained	less than weekly	less than weekly	remained	1-2 times a week	1-2 times a week	remained	big chance	big chance
Brazil	Rio Grande do Norte	urban	46	45-55	single	Black	male	higher education	3	3	not at all	17	unaware	at least 8	3	l. Ansiedade / P�nico, p. Ins�nia	no	yes	no	yes	no	never	never	never	yes	less than monthly	neutral	neutral	remained	(almost) daily	(almost) daily	remained	1-2 times a week	1-2 times a week	remained	1-2 times a week	1-2 times a week	remained	less than monthly	less than monthly	remained	(almost) every night	(almost) every night	remained	less than monthly	less than monthly	remained	no chance	no chance
Brazil	Rio Grande do Norte	urban	23	<25	single	White	male	technical education	4	4	a little	5	unaware	at least 8	1	i. Alergia (atopia, alergia sazonal, outras alergias)	no	no	no	no	no	less than weekly	(almost) daily	never	yes	less than monthly	good	neutral	reduced	less than weekly	3-5 times a week	increased	less than monthly	3-5 times a week	increased	less than weekly	(almost) daily	increased	less than weekly	1-2 times a week	increased	less than monthly	less than monthly	remained	1-2 times a week	1-2 times a week	remained	moderate chance	small chance
Brazil	Santa Catarina	urban	26	25-35	single	White	female	higher education	4	4	a little	2	no	at least 8	4	NA	no	no	no	no	no	less than weekly	(almost) daily	less than weekly	no	never	neutral	poor	reduced	3-5 times a week	(almost) daily	increased	(almost) daily	1-2 times a week	reduced	less than weekly	less than monthly	reduced	1-2 times a week	(almost) every night	increased	less than monthly	less than monthly	remained	3-5 times a week	(almost) daily	increased	moderate chance	big chance
Brazil	S�o Paulo	urban	24	<25	single	White	female	higher education	2	2	a little	0	no	at least 8	2	l. Ansiedade / P�nico, o. Apneia do sono, p. Ins�nia	no	yes	yes	yes	no	never	less than weekly	never	yes	less than monthly	neutral	neutral	remained	1-2 times a week	1-2 times a week	remained	3-5 times a week	3-5 times a week	remained	1-2 times a week	1-2 times a week	remained	1-2 times a week	1-2 times a week	remained	less than weekly	less than weekly	remained	1-2 times a week	1-2 times a week	remained	moderate chance	moderate chance
Brazil	Rio Grande do Norte	urban	27	25-35	single	White	male	High school	2	2	considerably	0	no	at least 8	1	NA	no	no	no	no	no	never	3-5 times a week	never	no	never	neutral	neutral	remained	1-2 times a week	1-2 times a week	remained	1-2 times a week	less than weekly	reduced	1-2 times a week	less than weekly	reduced	less than monthly	less than monthly	remained	less than monthly	less than monthly	remained	1-2 times a week	1-2 times a week	remained	small chance	small chance
Brazil	Rio Grande do Norte	urban	19	<25	single	White	female	High school	3	3	a little	0	no	7 - 8	2	NA	no	no	no	no	no	never	less than weekly	never	no	never	relatively good	good	increased	(almost) daily	(almost) daily	remained	less than weekly	less than weekly	remained	less than monthly	less than weekly	increased	less than weekly	1-2 times a week	increased	less than monthly	less than monthly	remained	less than weekly	1-2 times a week	increased	small chance	moderate chance
Brazil	Rio Grande do Norte	urban	48	45-55	separated	White	female	higher education	1	1	not at all	6	no	at least 8	1	NA	no	no	no	no	no	1-2 times a week	1-2 times a week	never	no	never	neutral	relatively good	increased	1-2 times a week	1-2 times a week	remained	1-2 times a week	1-2 times a week	remained	1-2 times a week	1-2 times a week	remained	3-5 times a week	less than monthly	reduced	less than monthly	less than monthly	remained	1-2 times a week	1-2 times a week	remained	small chance	small chance
Brazil	Rio Grande do Norte	urban	28	25-35	married	White	female	higher education	4	4	a lot	15	unaware	at least 8	4	k. Depress�o, l. Ansiedade / P�nico	yes	yes	no	no	no	never	(almost) daily	less than weekly	yes	less than monthly	relatively good	relatively poor	reduced	less than weekly	(almost) daily	increased	less than monthly	(almost) daily	increased	less than weekly	3-5 times a week	increased	less than monthly	less than weekly	increased	less than monthly	less than monthly	remained	less than weekly	(almost) daily	increased	small chance	moderate chance
Brazil	Rio Grande do Norte	urban	27	25-35	single	Pardo	male	higher education	2	2	too much	3	unaware	at least 8	2	NA	no	no	no	no	no	less than weekly	(almost) daily	never	no	never	neutral	relatively good	increased	less than monthly	less than weekly	increased	less than monthly	less than weekly	increased	less than monthly	less than weekly	increased	less than monthly	less than weekly	increased	less than monthly	less than monthly	remained	less than weekly	1-2 times a week	increased	no chance	moderate chance
Brazil	Santa Catarina	urban	27	25-35	single	Pardo	female	higher education	3	3	considerably	15	yes	at least 8	3	f1. Asma, k. Depress�o, l. Ansiedade / P�nico, m. Problemas de aten��o ou concentra��o / TDAH	yes	yes	no	no	no	1-2 times a week	(almost) daily	never	no	never	relatively poor	poor	reduced	less than monthly	less than monthly	remained	(almost) daily	(almost) daily	remained	less than monthly	less than monthly	remained	less than monthly	less than monthly	remained	less than monthly	less than monthly	remained	(almost) daily	(almost) daily	remained	big chance	big chance
Brazil	Santa Catarina	urban	26	25-35	single	White	female	master's degree	4	4	a little	0	unaware	at least 8	4	f1. Asma, i. Alergia (atopia, alergia sazonal, outras alergias), j. Doen�a auto-imune	no	no	no	no	no	less than weekly	3-5 times a week	(almost) every night	yes	less than weekly	good	relatively good	reduced	less than monthly	less than weekly	increased	less than monthly	less than weekly	increased	less than weekly	less than weekly	remained	(almost) every night	less than weekly	reduced	less than monthly	less than monthly	remained	3-5 times a week	1-2 times a week	reduced	moderate chance	small chance
Brazil	Rio Grande do Norte	urban	21	<25	single	White	male	High school	3	3	not at all	4	unaware	at least 8	3	i. Alergia (atopia, alergia sazonal, outras alergias), l. Ansiedade / P�nico	no	yes	no	no	no	never	1-2 times a week	never	no	never	relatively poor	neutral	increased	3-5 times a week	1-2 times a week	reduced	(almost) daily	less than weekly	reduced	3-5 times a week	less than weekly	reduced	less than monthly	1-2 times a week	increased	less than monthly	less than monthly	remained	1-2 times a week	less than weekly	reduced	moderate chance	no chance
Brazil	Rio Grande do Norte	urban	39	35-45	married	White	female	higher education	2	2	not at all	0	unaware	at least 8	2	NA	no	no	no	no	no	1-2 times a week	1-2 times a week	less than weekly	no	never	relatively good	neutral	reduced	1-2 times a week	1-2 times a week	remained	1-2 times a week	1-2 times a week	remained	1-2 times a week	1-2 times a week	remained	less than monthly	less than monthly	remained	less than monthly	less than monthly	remained	1-2 times a week	1-2 times a week	remained	small chance	small chance
Brazil	Rio Grande do Norte	urban	25	<25	married	White	female	master's degree	2	2	not at all	3	unaware	0	NA	NA	no	no	no	no	no	never	1-2 times a week	never	yes	less than monthly	good	good	remained	less than monthly	less than monthly	remained	less than monthly	less than monthly	remained	less than monthly	less than monthly	remained	less than monthly	less than monthly	remained	less than monthly	less than monthly	remained	less than weekly	less than weekly	remained	small chance	small chance
Brazil	Rio Grande do Norte	urban	47	45-55	married	Pardo	female	higher education	5	5	a little	20	unaware	at least 8	5	i. Alergia (atopia, alergia sazonal, outras alergias), k. Depress�o	yes	no	no	no	no	never	(almost) daily	never	yes	(almost) every night	relatively good	poor	reduced	less than weekly	(almost) daily	increased	less than weekly	(almost) daily	increased	less than weekly	3-5 times a week	increased	less than monthly	less than monthly	remained	less than monthly	(almost) every night	increased	less than monthly	(almost) daily	increased	small chance	big chance
Brazil	Rio Grande do Norte	urban	51	45-55	married	Pardo	female	High school	2	2	not at all	0	no	3 - 4	2	l. Ansiedade / P�nico	no	yes	no	no	no	less than weekly	less than weekly	never	no	never	good	good	remained	less than monthly	less than monthly	remained	less than monthly	less than monthly	remained	less than monthly	less than monthly	remained	less than monthly	less than monthly	remained	less than monthly	less than monthly	remained	(almost) daily	(almost) daily	remained	big chance	big chance
Brazil	Sergipe	urban	31	25-35	single	Black	male	higher education	2	2	a little	0	no	5 - 6	2	NA	no	no	no	no	no	less than weekly	less than weekly	never	yes	less than monthly	relatively good	neutral	reduced	1-2 times a week	3-5 times a week	increased	less than monthly	less than monthly	remained	less than weekly	less than weekly	remained	less than monthly	less than monthly	remained	less than monthly	less than monthly	remained	less than monthly	less than monthly	remained	no chance	small chance
Brazil	Paran�	urban	63	>55	married	White	male	higher education	2	2	not at all	3	no	at least 8	2	b. Hipertens�o arterial, c. Doen�a cardiovascular, i. Alergia (atopia, alergia sazonal, outras alergias)	no	no	no	no	no	less than weekly	less than weekly	never	no	never	good	good	remained	less than monthly	less than monthly	remained	less than monthly	less than monthly	remained	less than weekly	less than weekly	remained	less than weekly	less than weekly	remained	less than monthly	less than monthly	remained	less than weekly	less than weekly	remained	small chance	small chance
Brazil	Rio Grande do Norte	urban	37	35-45	single	Pardo	female	master's degree	2	2	not at all	1	no	0	NA	k. Depress�o	yes	no	no	no	no	never	1-2 times a week	never	no	never	good	good	remained	less than monthly	less than monthly	remained	1-2 times a week	1-2 times a week	remained	less than monthly	less than monthly	remained	less than monthly	less than monthly	remained	less than monthly	less than monthly	remained	less than weekly	less than weekly	remained	no chance	no chance
Brazil	Rio Grande do Norte	urban	24	<25	single	White	male	technical education	3	3	not at all	3	no	at least 8	3	f1. Asma, l. Ansiedade / P�nico	no	yes	no	no	no	less than weekly	1-2 times a week	less than weekly	yes	less than weekly	relatively good	relatively good	remained	less than monthly	less than weekly	increased	less than monthly	1-2 times a week	increased	less than monthly	less than weekly	increased	less than monthly	less than monthly	remained	less than monthly	less than monthly	remained	3-5 times a week	less than weekly	reduced	moderate chance	no chance
Brazil	S�o Paulo	urban	45	35-45	married	White	male	doctorate	4	4	not at all	1	no	at least 8	4	NA	no	no	no	no	no	3-5 times a week	1-2 times a week	1-2 times a week	yes	less than weekly	relatively poor	good	increased	less than monthly	3-5 times a week	increased	less than monthly	less than monthly	remained	less than monthly	less than monthly	remained	1-2 times a week	1-2 times a week	remained	less than monthly	less than monthly	remained	less than weekly	1-2 times a week	increased	small chance	moderate chance
Brazil	Rio Grande do Norte	urban	55	45-55	married	Pardo	male	master's degree	2	2	not at all	0	no	at least 8	1	i. Alergia (atopia, alergia sazonal, outras alergias), o. Apneia do sono	no	no	yes	no	no	3-5 times a week	1-2 times a week	1-2 times a week	no	never	relatively good	neutral	reduced	1-2 times a week	1-2 times a week	remained	1-2 times a week	1-2 times a week	remained	less than weekly	1-2 times a week	increased	less than weekly	less than weekly	remained	less than monthly	less than monthly	remained	less than weekly	1-2 times a week	increased	no chance	small chance
Brazil	Rio Grande do Sul	urban	26	25-35	single	White	male	master's degree	3	3	not at all	0	unaware	at least 8	3	l. Ansiedade / P�nico	no	yes	no	no	no	1-2 times a week	(almost) daily	never	no	never	neutral	relatively poor	reduced	less than weekly	1-2 times a week	increased	3-5 times a week	(almost) daily	increased	less than weekly	less than weekly	remained	3-5 times a week	3-5 times a week	remained	less than monthly	less than weekly	increased	(almost) daily	(almost) daily	remained	small chance	moderate chance
Brazil	Para�ba	urban	20	<25	single	White	female	High school	4	4	not at all	0	no	at least 8	6	NA	no	no	no	no	no	never	3-5 times a week	never	no	never	relatively good	relatively poor	reduced	3-5 times a week	(almost) daily	increased	(almost) daily	less than weekly	reduced	(almost) daily	less than monthly	reduced	less than monthly	less than monthly	remained	less than monthly	less than weekly	increased	3-5 times a week	3-5 times a week	remained	moderate chance	small chance
Brazil	Rio Grande do Norte	urban	31	25-35	single	Pardo	female	higher education	4	4	not at all	3	no	3 - 4	2	f1. Asma, i. Alergia (atopia, alergia sazonal, outras alergias), p. Ins�nia	no	no	no	yes	no	1-2 times a week	1-2 times a week	never	no	never	neutral	neutral	remained	1-2 times a week	3-5 times a week	increased	1-2 times a week	(almost) daily	increased	less than monthly	3-5 times a week	increased	less than monthly	less than monthly	remained	less than monthly	less than monthly	remained	1-2 times a week	3-5 times a week	increased	small chance	big chance
Brazil	Rio Grande do Norte	urban	22	<25	married	Black	female	technical education	4	4	a lot	0	no	at least 8	4	k. Depress�o, l. Ansiedade / P�nico, m. Problemas de aten��o ou concentra��o / TDAH, p. Ins�nia	yes	yes	no	yes	no	never	(almost) daily	never	yes	less than monthly	relatively poor	poor	reduced	3-5 times a week	(almost) daily	increased	3-5 times a week	(almost) daily	increased	(almost) daily	(almost) daily	remained	less than weekly	less than weekly	remained	less than monthly	less than monthly	remained	1-2 times a week	less than weekly	reduced	no chance	small chance
Brazil	Rio Grande do Norte	urban	22	<25	married	White	female	High school	4	4	not at all	0	no	at least 8	4	k. Depress�o, l. Ansiedade / P�nico	yes	yes	no	no	no	never	1-2 times a week	never	no	never	poor	relatively good	increased	less than weekly	1-2 times a week	increased	less than monthly	less than monthly	remained	1-2 times a week	less than monthly	reduced	less than monthly	less than monthly	remained	less than monthly	less than monthly	remained	(almost) daily	less than weekly	reduced	big chance	no chance
Brazil	Minas Gerais	urban	21	<25	single	White	female	higher education	3	3	not at all	0	unaware	at least 8	3	l. Ansiedade / P�nico, p. Ins�nia	no	yes	no	yes	no	never	never	never	no	never	relatively poor	neutral	increased	(almost) daily	(almost) daily	remained	less than monthly	less than monthly	remained	less than monthly	less than monthly	remained	less than weekly	less than weekly	remained	(almost) every night	(almost) every night	remained	less than monthly	less than monthly	remained	no chance	no chance
other	Rio Grande do Norte	urban	25	<25	married	White	female	master's degree	2	2	not at all	3	unaware	7 - 8	7	NA	no	no	no	no	no	never	(almost) daily	never	no	never	neutral	relatively poor	reduced	3-5 times a week	(almost) daily	increased	1-2 times a week	(almost) daily	increased	(almost) daily	(almost) daily	remained	less than monthly	less than monthly	remained	less than monthly	less than monthly	remained	1-2 times a week	1-2 times a week	remained	no chance	no chance
Brazil	Rio Grande do Norte	urban	24	<25	single	Indian	female	technical education	3	3	too much	5	unaware	0	NA	k. Depress�o, l. Ansiedade / P�nico	yes	yes	no	no	no	never	1-2 times a week	never	yes	less than monthly	poor	relatively poor	increased	less than weekly	(almost) daily	increased	less than monthly	1-2 times a week	increased	less than weekly	1-2 times a week	increased	less than monthly	less than monthly	remained	less than monthly	less than monthly	remained	3-5 times a week	1-2 times a week	reduced	big chance	small chance
Brazil	Rio Grande do Norte	urban	25	<25	single	Pardo	female	High school	3	3	a little	0	no	up to 2	1	NA	no	no	no	no	no	never	1-2 times a week	never	no	never	neutral	relatively good	increased	less than monthly	less than weekly	increased	less than monthly	1-2 times a week	increased	less than monthly	less than weekly	increased	less than monthly	less than monthly	remained	less than monthly	less than monthly	remained	1-2 times a week	less than weekly	reduced	no chance	no chance
Brazil	S�o Paulo	urban	58	>55	married	White	female	higher education	4	4	too much	0	no	at least 8	3	k. Depress�o, l. Ansiedade / P�nico	yes	yes	no	no	no	never	(almost) daily	never	no	never	relatively good	neutral	reduced	less than weekly	3-5 times a week	increased	less than weekly	3-5 times a week	increased	less than monthly	3-5 times a week	increased	less than monthly	less than monthly	remained	less than monthly	3-5 times a week	increased	3-5 times a week	3-5 times a week	remained	big chance	moderate chance
Brazil	Rio Grande do Norte	urban	59	>55	married	White	female	higher education	5	5	not at all	10	no	at least 8	5	a. Diabetes	no	no	no	no	no	less than weekly	1-2 times a week	never	no	never	relatively good	neutral	reduced	less than monthly	3-5 times a week	increased	less than monthly	3-5 times a week	increased	less than weekly	less than weekly	remained	less than weekly	less than weekly	remained	less than monthly	less than monthly	remained	less than weekly	3-5 times a week	increased	no chance	no chance
Brazil	Rio Grande do Norte	urban	43	35-45	married	Pardo	male	higher education	4	4	not at all	0	unaware	0	NA	b. Hipertens�o arterial	no	no	no	no	no	3-5 times a week	never	never	no	never	good	good	remained	less than monthly	less than monthly	remained	less than monthly	less than monthly	remained	less than monthly	less than monthly	remained	less than monthly	less than monthly	remained	less than monthly	less than monthly	remained	less than monthly	less than monthly	remained	no chance	no chance
Brazil	Pernambuco	urban	25	<25	single	Pardo	male	higher education	4	4	a lot	2	unaware	at least 8	4	NA	no	no	no	no	no	less than weekly	(almost) daily	never	yes	less than monthly	poor	relatively good	increased	1-2 times a week	less than weekly	reduced	less than weekly	less than weekly	remained	less than monthly	less than monthly	remained	less than monthly	less than monthly	remained	less than monthly	less than monthly	remained	(almost) daily	3-5 times a week	reduced	moderate chance	no chance
Brazil	Rio Grande do Norte	urban	31	25-35	separated	Pardo	male	higher education	1	1	considerably	2	unaware	7 - 8	3	i. Alergia (atopia, alergia sazonal, outras alergias)	no	no	no	no	no	never	less than weekly	never	no	never	relatively poor	neutral	increased	less than weekly	1-2 times a week	increased	less than monthly	less than monthly	remained	less than monthly	less than monthly	remained	less than weekly	less than weekly	remained	less than monthly	less than monthly	remained	(almost) daily	3-5 times a week	reduced	moderate chance	moderate chance
Brazil	Rio Grande do Norte	urban	49	45-55	single	Pardo	female	higher education	10	6 or more	considerably	7	unaware	at least 8	10	i. Alergia (atopia, alergia sazonal, outras alergias), k. Depress�o, l. Ansiedade / P�nico, p. Ins�nia	yes	yes	no	yes	no	never	3-5 times a week	never	no	never	neutral	neutral	remained	1-2 times a week	1-2 times a week	remained	less than weekly	less than monthly	reduced	1-2 times a week	less than monthly	reduced	1-2 times a week	less than weekly	reduced	1-2 times a week	1-2 times a week	remained	1-2 times a week	1-2 times a week	remained	no chance	small chance
Brazil	Rio Grande do Norte	urban	35	25-35	separated	Pardo	male	higher education	4	4	a little	10	no	0	NA	NA	no	no	no	no	no	1-2 times a week	3-5 times a week	never	no	never	relatively poor	neutral	increased	less than monthly	less than weekly	increased	1-2 times a week	3-5 times a week	increased	less than weekly	less than weekly	remained	less than monthly	less than monthly	remained	less than monthly	less than monthly	remained	1-2 times a week	3-5 times a week	increased	big chance	small chance
Brazil	Rio Grande do Norte	urban	44	35-45	married	White	male	higher education	5	5	considerably	2	unaware	at least 8	5	NA	no	no	no	no	no	never	1-2 times a week	never	no	never	good	good	remained	less than monthly	less than monthly	remained	less than monthly	less than monthly	remained	less than monthly	less than monthly	remained	less than monthly	less than monthly	remained	less than monthly	less than monthly	remained	less than weekly	less than weekly	remained	no chance	no chance
Brazil	Paran�	urban	37	35-45	single	White	female	higher education	1	1	not at all	0	no	at least 8	1	k. Depress�o	yes	no	no	no	no	never	1-2 times a week	never	no	never	good	neutral	reduced	less than monthly	1-2 times a week	increased	less than monthly	less than weekly	increased	less than monthly	less than monthly	remained	less than monthly	less than monthly	remained	less than monthly	1-2 times a week	increased	less than monthly	less than weekly	increased	small chance	moderate chance
Brazil	Rio Grande do Norte	urban	23	<25	single	White	female	higher education	4	4	a little	5	unaware	at least 8	1	i. Alergia (atopia, alergia sazonal, outras alergias)	no	no	no	no	no	never	(almost) daily	never	yes	less than monthly	neutral	relatively poor	reduced	3-5 times a week	(almost) daily	increased	less than monthly	less than monthly	remained	less than monthly	1-2 times a week	increased	less than monthly	(almost) every night	increased	less than monthly	less than monthly	remained	(almost) daily	(almost) daily	remained	big chance	big chance
Brazil	Rio Grande do Norte	urban	36	35-45	married	White	female	higher education	2	2	not at all	3	yes	at least 8	1	a. Diabetes	no	no	no	no	no	never	less than weekly	never	no	never	good	relatively good	reduced	less than weekly	3-5 times a week	increased	less than monthly	1-2 times a week	increased	less than monthly	1-2 times a week	increased	less than monthly	1-2 times a week	increased	less than monthly	less than monthly	remained	less than weekly	3-5 times a week	increased	no chance	small chance
Brazil	Rio Grande do Norte	urban	29	25-35	separated	Pardo	female	higher education	10	6 or more	not at all	0	unaware	3 - 4	7	NA	no	no	no	no	no	never	3-5 times a week	never	no	never	relatively poor	relatively good	increased	less than weekly	1-2 times a week	increased	less than weekly	less than weekly	remained	less than weekly	less than weekly	remained	less than monthly	less than monthly	remained	less than monthly	less than monthly	remained	(almost) daily	(almost) daily	remained	small chance	big chance
Brazil	Rio Grande do Norte	urban	55	45-55	married	White	female	High school	3	3	not at all	6	no	at least 8	2	i. Alergia (atopia, alergia sazonal, outras alergias), k. Depress�o, l. Ansiedade / P�nico, p. Ins�nia	yes	yes	no	yes	no	never	less than weekly	never	yes	less than monthly	good	relatively good	reduced	less than monthly	1-2 times a week	increased	less than monthly	1-2 times a week	increased	less than monthly	1-2 times a week	increased	less than monthly	1-2 times a week	increased	less than monthly	1-2 times a week	increased	less than monthly	1-2 times a week	increased	no chance	small chance
Brazil	Rio Grande do Norte	urban	31	25-35	married	Pardo	female	higher education	3	3	not at all	0	unaware	at least 8	3	NA	no	no	no	no	no	never	(almost) daily	never	no	never	neutral	neutral	remained	less than weekly	less than weekly	remained	less than weekly	less than weekly	remained	less than monthly	less than monthly	remained	less than monthly	less than monthly	remained	less than monthly	less than monthly	remained	1-2 times a week	1-2 times a week	remained	no chance	no chance
Brazil	Rio Grande do Sul	urban	52	45-55	married	White	female	master's degree	2	2	not at all	0	no	at least 8	2	i. Alergia (atopia, alergia sazonal, outras alergias), k. Depress�o, l. Ansiedade / P�nico, m. Problemas de aten��o ou concentra��o / TDAH	yes	yes	no	no	no	less than weekly	less than weekly	never	yes	less than monthly	relatively good	good	increased	1-2 times a week	less than monthly	reduced	1-2 times a week	less than monthly	reduced	1-2 times a week	less than monthly	reduced	less than monthly	3-5 times a week	increased	1-2 times a week	less than monthly	reduced	1-2 times a week	less than monthly	reduced	moderate chance	no chance
Brazil	Rio Grande do Sul	urban	52	45-55	married	White	female	master's degree	2	2	not at all	0	no	at least 8	2	i. Alergia (atopia, alergia sazonal, outras alergias), k. Depress�o, l. Ansiedade / P�nico, m. Problemas de aten��o ou concentra��o / TDAH	yes	yes	no	no	no	less than weekly	less than weekly	never	yes	less than monthly	relatively good	good	increased	1-2 times a week	less than monthly	reduced	1-2 times a week	less than monthly	reduced	1-2 times a week	less than monthly	reduced	less than monthly	3-5 times a week	increased	1-2 times a week	less than monthly	reduced	1-2 times a week	less than monthly	reduced	moderate chance	no chance
Brazil	Rio Grande do Norte	urban	26	25-35	married	Black	female	master's degree	2	2	not at all	0	unaware	at least 8	2	NA	no	no	no	no	no	never	1-2 times a week	never	no	never	relatively poor	relatively good	increased	1-2 times a week	less than weekly	reduced	3-5 times a week	1-2 times a week	reduced	less than monthly	less than monthly	remained	less than monthly	less than monthly	remained	less than monthly	less than monthly	remained	3-5 times a week	less than weekly	reduced	moderate chance	small chance
Brazil	Amazonas	urban	18	<25	single	Pardo	male	technical education	3	3	a little	6	unaware	at least 8	1	i. Alergia (atopia, alergia sazonal, outras alergias)	no	no	no	no	no	never	(almost) daily	never	no	never	neutral	poor	reduced	3-5 times a week	(almost) daily	increased	less than weekly	(almost) daily	increased	less than monthly	(almost) daily	increased	less than monthly	less than monthly	remained	less than monthly	less than monthly	remained	less than weekly	3-5 times a week	increased	small chance	moderate chance
Brazil	Rio Grande do Norte	urban	22	<25	single	Black	female	technical education	4	4	a little	0	no	7 - 8	1	f1. Asma, k. Depress�o, l. Ansiedade / P�nico, p. Ins�nia	yes	yes	no	yes	no	never	(almost) daily	never	no	never	relatively poor	poor	reduced	(almost) daily	(almost) daily	remained	(almost) daily	(almost) daily	remained	(almost) daily	(almost) daily	remained	less than weekly	less than weekly	remained	(almost) every night	(almost) every night	remained	1-2 times a week	1-2 times a week	remained	moderate chance	big chance
Brazil	Rio Grande do Norte	urban	22	<25	single	Pardo	female	technical education	5	5	a little	13	no	at least 8	5	i. Alergia (atopia, alergia sazonal, outras alergias), k. Depress�o, l. Ansiedade / P�nico, m. Problemas de aten��o ou concentra��o / TDAH, p. Ins�nia	yes	yes	no	yes	no	never	1-2 times a week	less than weekly	yes	less than monthly	neutral	relatively poor	reduced	3-5 times a week	(almost) daily	increased	3-5 times a week	3-5 times a week	remained	less than weekly	1-2 times a week	increased	less than monthly	(almost) every night	increased	(almost) every night	(almost) every night	remained	3-5 times a week	3-5 times a week	remained	moderate chance	moderate chance
Brazil	Rio Grande do Norte	urban	20	<25	single	White	female	High school	3	3	a little	0	no	up to 2	1	a. Diabetes, f1. Asma	no	no	no	no	no	less than weekly	never	(almost) every night	no	never	relatively good	neutral	reduced	3-5 times a week	3-5 times a week	remained	1-2 times a week	3-5 times a week	increased	1-2 times a week	1-2 times a week	remained	less than monthly	less than monthly	remained	less than monthly	less than monthly	remained	less than weekly	1-2 times a week	increased	no chance	small chance
Brazil	Para�ba	urban	29	25-35	married	White	female	higher education	2	2	not at all	5	no	up to 2	2	NA	no	no	no	no	no	never	3-5 times a week	never	yes	less than weekly	relatively good	poor	reduced	less than weekly	1-2 times a week	increased	less than monthly	less than weekly	increased	less than monthly	less than monthly	remained	less than monthly	less than monthly	remained	less than monthly	less than monthly	remained	less than weekly	3-5 times a week	increased	no chance	small chance
Brazil	Rio Grande do Norte	urban	39	35-45	married	White	female	master's degree	4	4	a little	0	no	5 - 6	3	NA	no	no	no	no	no	never	never	never	no	never	good	good	remained	less than weekly	less than weekly	remained	less than weekly	1-2 times a week	increased	less than weekly	less than weekly	remained	less than monthly	less than monthly	remained	less than monthly	less than monthly	remained	less than weekly	less than weekly	remained	small chance	small chance
Brazil	Rio Grande do Norte	urban	23	<25	married	White	female	master's degree	2	2	a little	7	unaware	at least 8	2	i. Alergia (atopia, alergia sazonal, outras alergias), l. Ansiedade / P�nico	no	yes	no	no	no	never	less than weekly	never	yes	less than weekly	relatively good	neutral	reduced	1-2 times a week	3-5 times a week	increased	less than monthly	less than weekly	increased	less than monthly	1-2 times a week	increased	less than monthly	less than weekly	increased	less than monthly	less than monthly	remained	less than weekly	1-2 times a week	increased	small chance	no chance
Brazil	Para�ba	urban	21	<25	single	White	female	technical education	4	4	a little	4	no	at least 8	4	NA	no	no	no	no	no	never	less than weekly	never	yes	less than monthly	relatively good	relatively poor	reduced	less than weekly	(almost) daily	increased	less than monthly	less than weekly	increased	less than monthly	1-2 times a week	increased	less than monthly	less than monthly	remained	less than monthly	1-2 times a week	increased	less than weekly	1-2 times a week	increased	small chance	moderate chance
Brazil	Rio Grande do Sul	urban	19	<25	single	Black	male	High school	3	3	not at all	0	no	at least 8	3	p. Ins�nia	no	no	no	yes	no	never	1-2 times a week	never	no	never	neutral	poor	reduced	less than weekly	3-5 times a week	increased	less than monthly	3-5 times a week	increased	less than monthly	less than monthly	remained	less than monthly	less than monthly	remained	1-2 times a week	1-2 times a week	remained	1-2 times a week	less than weekly	reduced	no chance	no chance
Brazil	Rio Grande do Norte	rural	54	45-55	married	White	female	master's degree	2	2	a little	2	no	5 - 6	2	NA	no	no	no	no	no	1-2 times a week	never	never	yes	less than weekly	good	good	remained	less than monthly	less than monthly	remained	less than monthly	less than monthly	remained	less than monthly	less than monthly	remained	less than monthly	less than monthly	remained	less than monthly	less than monthly	remained	less than monthly	less than monthly	remained	no chance	no chance
Brazil	Rio Grande do Norte	urban	23	<25	single	Black	female	technical education	5	5	not at all	3	no	5 - 6	3	NA	no	no	no	no	no	never	3-5 times a week	never	yes	less than monthly	relatively good	neutral	reduced	less than weekly	(almost) daily	increased	less than monthly	3-5 times a week	increased	3-5 times a week	(almost) daily	increased	less than monthly	less than monthly	remained	less than monthly	less than monthly	remained	1-2 times a week	(almost) daily	increased	no chance	no chance
Brazil	Rio Grande do Norte	urban	18	<25	single	White	male	higher education	2	2	a little	0	unaware	at least 8	2	NA	no	no	no	no	no	never	1-2 times a week	never	no	never	good	neutral	reduced	less than weekly	less than weekly	remained	less than monthly	less than monthly	remained	1-2 times a week	less than monthly	reduced	less than monthly	less than monthly	remained	less than monthly	less than monthly	remained	1-2 times a week	1-2 times a week	remained	no chance	small chance
Brazil	Distrito Federal	urban	38	35-45	single	White	male	higher education	1	1	not at all	3	no	at least 8	2	NA	no	no	no	no	no	less than weekly	1-2 times a week	less than weekly	yes	less than weekly	good	neutral	reduced	1-2 times a week	3-5 times a week	increased	less than weekly	less than monthly	reduced	less than weekly	less than monthly	reduced	less than weekly	1-2 times a week	increased	less than monthly	less than monthly	remained	3-5 times a week	3-5 times a week	remained	small chance	moderate chance
Brazil	Rio Grande do Norte	urban	35	25-35	married	White	female	master's degree	2	2	not at all	10	no	at least 8	2	i. Alergia (atopia, alergia sazonal, outras alergias)	no	no	no	no	no	never	3-5 times a week	never	no	never	relatively good	good	increased	less than weekly	less than weekly	remained	less than monthly	less than monthly	remained	less than weekly	less than weekly	remained	less than monthly	less than monthly	remained	less than monthly	less than monthly	remained	less than monthly	less than monthly	remained	moderate chance	small chance
Brazil	Minas Gerais	urban	27	25-35	single	Pardo	male	higher education	2	2	too much	0	unaware	at least 8	2	NA	no	no	no	no	no	less than weekly	1-2 times a week	less than weekly	yes	less than weekly	relatively good	neutral	reduced	1-2 times a week	3-5 times a week	increased	1-2 times a week	3-5 times a week	increased	3-5 times a week	1-2 times a week	reduced	less than monthly	less than weekly	increased	less than monthly	less than monthly	remained	1-2 times a week	(almost) daily	increased	no chance	small chance
Brazil	Rio Grande do Norte	urban	79	>55	single	White	female	master's degree	2	2	too much	0	no	at least 8	2	b. Hipertens�o arterial	no	no	no	no	no	never	1-2 times a week	never	no	never	good	good	remained	less than monthly	less than monthly	remained	less than weekly	less than weekly	remained	less than monthly	less than monthly	remained	less than monthly	less than weekly	increased	less than monthly	less than monthly	remained	less than monthly	less than monthly	remained	no chance	no chance
Brazil	Rio Grande do Sul	urban	23	<25	single	White	female	higher education	4	4	a little	0	no	3 - 4	6	NA	no	no	no	no	no	less than weekly	1-2 times a week	never	no	never	neutral	relatively good	increased	less than monthly	3-5 times a week	increased	less than monthly	1-2 times a week	increased	less than monthly	1-2 times a week	increased	less than weekly	1-2 times a week	increased	less than monthly	less than monthly	remained	3-5 times a week	less than weekly	reduced	big chance	small chance
Brazil	Amazonas	urban	21	<25	single	Pardo	female	High school	4	4	considerably	11	unaware	at least 8	4	i. Alergia (atopia, alergia sazonal, outras alergias)	no	no	no	no	no	(almost) daily	1-2 times a week	less than weekly	no	never	neutral	neutral	remained	1-2 times a week	3-5 times a week	increased	1-2 times a week	3-5 times a week	increased	less than monthly	less than monthly	remained	less than monthly	less than weekly	increased	less than monthly	less than monthly	remained	1-2 times a week	3-5 times a week	increased	moderate chance	moderate chance
other	Rio Grande do Norte	urban	25	<25	married	White	female	master's degree	2	2	not at all	3	unaware	7 - 8	7	NA	no	no	no	no	no	never	(almost) daily	never	no	never	neutral	relatively poor	reduced	3-5 times a week	(almost) daily	increased	1-2 times a week	(almost) daily	increased	(almost) daily	(almost) daily	remained	less than monthly	less than monthly	remained	less than monthly	less than monthly	remained	1-2 times a week	1-2 times a week	remained	no chance	no chance
Brazil	Rio Grande do Norte	urban	35	25-35	single	White	male	master's degree	2	2	a lot	0	no	at least 8	2	l. Ansiedade / P�nico	no	yes	no	no	no	less than weekly	3-5 times a week	never	yes	less than monthly	relatively good	relatively poor	reduced	less than monthly	1-2 times a week	increased	less than monthly	less than weekly	increased	less than weekly	1-2 times a week	increased	less than monthly	less than monthly	remained	less than weekly	1-2 times a week	increased	less than weekly	1-2 times a week	increased	moderate chance	big chance
Brazil	Rio Grande do Sul	urban	23	<25	single	White	male	higher education	4	4	a little	0	no	at least 8	4	NA	no	no	no	no	no	never	3-5 times a week	never	yes	less than monthly	good	neutral	reduced	less than monthly	less than monthly	remained	less than monthly	less than monthly	remained	less than monthly	1-2 times a week	increased	less than monthly	less than monthly	remained	less than monthly	less than monthly	remained	1-2 times a week	(almost) daily	increased	no chance	no chance
Brazil	Rio Grande do Norte	urban	24	<25	single	White	male	High school	4	4	not at all	0	unaware	at least 8	4	k. Depress�o	yes	no	no	no	no	never	(almost) daily	never	no	never	relatively poor	good	increased	1-2 times a week	less than monthly	reduced	less than monthly	less than monthly	remained	(almost) daily	less than weekly	reduced	less than monthly	less than monthly	remained	less than monthly	less than monthly	remained	(almost) daily	(almost) daily	remained	small chance	small chance
Brazil	Distrito Federal	urban	36	35-45	married	Pardo	male	higher education	3	3	a little	7	unaware	at least 8	3	i. Alergia (atopia, alergia sazonal, outras alergias)	no	no	no	no	no	never	less than weekly	never	yes	less than weekly	relatively good	relatively good	remained	less than monthly	less than monthly	remained	1-2 times a week	1-2 times a week	remained	less than weekly	less than weekly	remained	less than monthly	less than monthly	remained	less than monthly	less than monthly	remained	less than monthly	less than monthly	remained	no chance	no chance
Brazil	Rio Grande do Sul	urban	23	<25	single	Pardo	female	High school	4	4	not at all	0	unaware	3 - 4	4	g. Desordem reum�tica	no	no	no	no	no	never	(almost) daily	never	yes	less than monthly	neutral	poor	reduced	less than weekly	(almost) daily	increased	less than monthly	3-5 times a week	increased	less than monthly	less than weekly	increased	less than weekly	3-5 times a week	increased	less than monthly	less than monthly	remained	1-2 times a week	3-5 times a week	increased	small chance	big chance
Brazil	S�o Paulo	urban	48	45-55	married	White	female	higher education	5	5	not at all	0	no	at least 8	5	NA	no	no	no	no	no	less than weekly	less than weekly	never	no	never	neutral	neutral	remained	3-5 times a week	3-5 times a week	remained	less than weekly	less than weekly	remained	less than weekly	less than weekly	remained	1-2 times a week	1-2 times a week	remained	less than monthly	less than monthly	remained	3-5 times a week	1-2 times a week	reduced	moderate chance	small chance
Brazil	Rio Grande do Norte	urban	21	<25	single	Pardo	female	High school	4	4	not at all	9	unaware	at least 8	4	i. Alergia (atopia, alergia sazonal, outras alergias)	no	no	no	no	no	never	1-2 times a week	never	no	never	relatively poor	relatively good	increased	less than monthly	less than monthly	remained	less than monthly	less than monthly	remained	less than monthly	less than monthly	remained	less than monthly	less than monthly	remained	less than monthly	less than monthly	remained	3-5 times a week	less than weekly	reduced	big chance	small chance
Brazil	S�o Paulo	urban	34	25-35	single	White	female	doctorate	1	1	a little	0	no	at least 8	1	NA	no	no	no	no	no	less than weekly	(almost) daily	never	yes	less than monthly	poor	neutral	increased	less than monthly	3-5 times a week	increased	less than monthly	1-2 times a week	increased	less than monthly	less than monthly	remained	less than monthly	3-5 times a week	increased	less than monthly	less than monthly	remained	3-5 times a week	3-5 times a week	remained	big chance	big chance
Brazil	Cear�	urban	21	<25	single	White	female	High school	4	4	a little	5	no	at least 8	4	k. Depress�o, l. Ansiedade / P�nico	yes	yes	no	no	no	never	1-2 times a week	never	no	never	good	relatively poor	reduced	less than monthly	3-5 times a week	increased	less than weekly	3-5 times a week	increased	less than weekly	less than weekly	remained	less than monthly	less than monthly	remained	less than monthly	less than monthly	remained	less than weekly	less than weekly	remained	small chance	small chance
Brazil	Rio Grande do Norte	urban	68	>55	married	Pardo	male	doctorate	2	2	a little	2	unaware	at least 8	2	b. Hipertens�o arterial	no	no	no	no	no	(almost) daily	less than weekly	never	no	never	relatively good	good	increased	3-5 times a week	less than monthly	reduced	3-5 times a week	1-2 times a week	reduced	3-5 times a week	less than weekly	reduced	less than monthly	less than monthly	remained	less than weekly	less than monthly	reduced	less than monthly	less than monthly	remained	small chance	no chance
Brazil	Rio Grande do Norte	urban	52	45-55	married	White	female	master's degree	3	3	a little	14	no	up to 2	3	b. Hipertens�o arterial, g. Desordem reum�tica, i. Alergia (atopia, alergia sazonal, outras alergias)	no	no	no	no	no	never	1-2 times a week	never	no	never	relatively good	relatively good	remained	less than weekly	less than weekly	remained	less than monthly	less than monthly	remained	less than monthly	less than monthly	remained	less than monthly	less than monthly	remained	less than monthly	less than monthly	remained	less than weekly	less than weekly	remained	small chance	small chance
Brazil	Rio Grande do Norte	urban	21	<25	single	Black	male	High school	3	3	not at all	2	unaware	at least 8	2	NA	no	no	no	no	no	never	less than weekly	never	yes	never	neutral	relatively good	increased	less than monthly	3-5 times a week	increased	less than monthly	less than monthly	remained	less than monthly	less than monthly	remained	less than monthly	less than monthly	remained	less than monthly	less than monthly	remained	1-2 times a week	less than monthly	reduced	moderate chance	no chance
Brazil	Rio Grande do Norte	urban	55	45-55	married	Pardo	male	higher education	4	4	a little	0	no	up to 2	4	NA	no	no	no	no	no	1-2 times a week	3-5 times a week	less than weekly	no	never	relatively good	neutral	reduced	less than monthly	1-2 times a week	increased	less than monthly	1-2 times a week	increased	less than monthly	1-2 times a week	increased	less than monthly	less than monthly	remained	less than monthly	less than monthly	remained	less than weekly	1-2 times a week	increased	no chance	no chance
Brazil	Rio Grande do Norte	urban	49	45-55	separated	White	male	higher education	1	1	too much	6	no	at least 8	1	p. Ins�nia	no	no	no	yes	no	never	3-5 times a week	never	no	never	neutral	neutral	remained	3-5 times a week	3-5 times a week	remained	1-2 times a week	3-5 times a week	increased	1-2 times a week	3-5 times a week	increased	1-2 times a week	3-5 times a week	increased	less than weekly	3-5 times a week	increased	less than monthly	less than monthly	remained	no chance	no chance
Brazil	Paran�	urban	23	<25	single	Pardo	female	higher education	5	5	a lot	0	unaware	at least 8	5	k. Depress�o, l. Ansiedade / P�nico, p. Ins�nia	yes	yes	no	yes	no	never	3-5 times a week	never	no	never	relatively good	neutral	reduced	3-5 times a week	(almost) daily	increased	less than monthly	less than monthly	remained	3-5 times a week	3-5 times a week	remained	less than monthly	less than monthly	remained	less than monthly	less than monthly	remained	less than weekly	less than weekly	remained	small chance	small chance
Brazil	Rio Grande do Norte	urban	19	<25	single	White	female	High school	3	3	a little	4	no	at least 8	3	i. Alergia (atopia, alergia sazonal, outras alergias)	no	no	no	no	no	never	1-2 times a week	never	no	never	neutral	relatively good	increased	1-2 times a week	3-5 times a week	increased	less than monthly	less than monthly	remained	less than monthly	less than monthly	remained	less than monthly	less than monthly	remained	less than monthly	less than monthly	remained	3-5 times a week	1-2 times a week	reduced	big chance	small chance
Brazil	Rio Grande do Norte	urban	51	45-55	married	White	female	higher education	4	4	not at all	8	no	0	NA	NA	no	no	no	no	no	never	1-2 times a week	never	no	never	good	good	remained	less than weekly	less than weekly	remained	less than monthly	less than monthly	remained	less than monthly	less than monthly	remained	less than monthly	less than monthly	remained	less than monthly	less than monthly	remained	less than monthly	less than monthly	remained	no chance	no chance
Brazil	Rio Grande do Norte	urban	22	<25	single	White	female	higher education	6	6 or more	considerably	7	no	at least 8	6	NA	no	no	no	no	no	never	(almost) daily	never	no	never	neutral	neutral	remained	3-5 times a week	3-5 times a week	remained	less than weekly	1-2 times a week	increased	less than weekly	1-2 times a week	increased	less than monthly	less than monthly	remained	less than monthly	less than monthly	remained	1-2 times a week	1-2 times a week	remained	big chance	moderate chance
Brazil	Rio Grande do Norte	urban	21	<25	married	Pardo	male	High school	2	2	not at all	3	no	at least 8	2	k. Depress�o, l. Ansiedade / P�nico	yes	yes	no	no	no	never	1-2 times a week	never	no	never	relatively good	neutral	reduced	3-5 times a week	1-2 times a week	reduced	less than weekly	less than monthly	reduced	less than monthly	less than monthly	remained	less than monthly	less than monthly	remained	less than monthly	less than monthly	remained	1-2 times a week	less than weekly	reduced	small chance	small chance
Brazil	Rio Grande do Norte	urban	45	35-45	separated	Pardo	female	higher education	4	4	a little	20	no	at least 8	4	i. Alergia (atopia, alergia sazonal, outras alergias), k. Depress�o, l. Ansiedade / P�nico, p. Ins�nia	yes	yes	no	yes	no	never	never	never	no	never	good	relatively good	reduced	less than monthly	less than weekly	increased	less than monthly	less than weekly	increased	less than monthly	less than weekly	increased	less than monthly	less than monthly	remained	less than monthly	less than monthly	remained	less than weekly	less than monthly	reduced	small chance	no chance
Brazil	S�o Paulo	urban	28	25-35	single	White	female	higher education	3	3	a little	1	no	at least 8	3	i. Alergia (atopia, alergia sazonal, outras alergias), l. Ansiedade / P�nico	no	yes	no	no	no	never	(almost) daily	never	no	never	neutral	relatively good	increased	3-5 times a week	less than weekly	reduced	less than monthly	3-5 times a week	increased	less than monthly	(almost) daily	increased	(almost) every night	(almost) every night	remained	less than monthly	less than monthly	remained	3-5 times a week	less than weekly	reduced	moderate chance	small chance
Brazil	Minas Gerais	urban	26	25-35	single	White	female	higher education	4	4	not at all	0	unaware	at least 8	2	NA	no	no	no	no	no	never	less than weekly	never	no	never	good	good	remained	less than monthly	less than weekly	increased	less than monthly	less than monthly	remained	less than monthly	less than monthly	remained	less than monthly	less than monthly	remained	less than monthly	less than monthly	remained	less than weekly	less than weekly	remained	small chance	no chance
other	Rio Grande do Norte	urban	50	45-55	married	White	male	master's degree	4	4	not at all	0	no	at least 8	4	NA	no	no	no	no	no	never	1-2 times a week	never	no	never	good	poor	reduced	less than monthly	(almost) daily	increased	less than monthly	(almost) daily	increased	less than monthly	(almost) daily	increased	less than monthly	less than monthly	remained	less than monthly	(almost) every night	increased	less than monthly	(almost) daily	increased	no chance	small chance
Brazil	Paran�	rural	51	45-55	married	White	female	master's degree	2	2	a little	14	no	at least 8	2	NA	no	no	no	no	no	(almost) daily	3-5 times a week	1-2 times a week	no	never	good	good	remained	less than monthly	less than monthly	remained	less than monthly	less than monthly	remained	less than monthly	less than monthly	remained	(almost) every night	(almost) every night	remained	less than monthly	less than monthly	remained	1-2 times a week	1-2 times a week	remained	small chance	small chance
Brazil	S�o Paulo	urban	24	<25	single	Pardo	female	High school	3	3	a little	3	no	at least 8	1	NA	no	no	no	no	no	never	1-2 times a week	never	no	never	good	neutral	reduced	less than monthly	1-2 times a week	increased	less than monthly	1-2 times a week	increased	less than weekly	1-2 times a week	increased	less than monthly	less than weekly	increased	less than monthly	less than monthly	remained	less than weekly	1-2 times a week	increased	no chance	no chance
Brazil	Alagoas	urban	57	>55	widowed	White	female	master's degree	2	2	not at all	2	no	at least 8	2	b. Hipertens�o arterial	no	no	no	no	no	never	less than weekly	never	no	never	good	relatively good	reduced	less than monthly	1-2 times a week	increased	less than monthly	less than weekly	increased	less than monthly	less than monthly	remained	less than monthly	less than monthly	remained	less than monthly	less than monthly	remained	less than monthly	1-2 times a week	increased	small chance	moderate chance
Brazil	Goi�s	urban	25	<25	married	Pardo	female	master's degree	3	3	too much	0	unaware	up to 2	3	f1. Asma, k. Depress�o, l. Ansiedade / P�nico, p. Ins�nia	yes	yes	no	yes	no	never	(almost) daily	never	yes	less than monthly	relatively good	poor	reduced	less than weekly	(almost) daily	increased	less than monthly	(almost) daily	increased	1-2 times a week	3-5 times a week	increased	1-2 times a week	(almost) every night	increased	1-2 times a week	(almost) every night	increased	1-2 times a week	(almost) daily	increased	moderate chance	no chance
Brazil	Cear�	urban	33	25-35	married	White	female	master's degree	3	3	considerably	40	unaware	at least 8	3	f1. Asma, i. Alergia (atopia, alergia sazonal, outras alergias), k. Depress�o	yes	no	no	no	no	3-5 times a week	(almost) daily	3-5 times a week	no	never	neutral	poor	reduced	less than weekly	1-2 times a week	increased	less than weekly	3-5 times a week	increased	less than monthly	less than monthly	remained	less than weekly	3-5 times a week	increased	less than monthly	less than monthly	remained	1-2 times a week	(almost) daily	increased	small chance	moderate chance
Brazil	Santa Catarina	urban	26	25-35	single	White	male	higher education	1	1	not at all	0	no	5 - 6	1	NA	no	no	no	no	no	never	less than weekly	never	no	never	good	relatively good	reduced	less than monthly	less than weekly	increased	less than monthly	less than monthly	remained	less than monthly	less than monthly	remained	less than monthly	less than monthly	remained	less than monthly	less than monthly	remained	less than monthly	less than weekly	increased	no chance	no chance
Brazil	Santa Catarina	urban	50	45-55	married	Pardo	female	doctorate	4	4	not at all	1	no	0	NA	b. Hipertens�o arterial, i. Alergia (atopia, alergia sazonal, outras alergias), l. Ansiedade / P�nico	no	yes	no	no	no	1-2 times a week	1-2 times a week	never	yes	less than weekly	relatively good	relatively poor	reduced	less than weekly	1-2 times a week	increased	less than weekly	3-5 times a week	increased	less than monthly	(almost) daily	increased	less than monthly	less than monthly	remained	(almost) every night	(almost) every night	remained	less than weekly	1-2 times a week	increased	no chance	no chance
Brazil	Rio Grande do Sul	urban	34	25-35	married	White	female	master's degree	2	2	a little	0	unaware	at least 8	2	i. Alergia (atopia, alergia sazonal, outras alergias), l. Ansiedade / P�nico	no	yes	no	no	no	1-2 times a week	1-2 times a week	less than weekly	yes	less than weekly	relatively good	neutral	reduced	less than weekly	less than monthly	reduced	less than weekly	3-5 times a week	increased	1-2 times a week	3-5 times a week	increased	less than monthly	less than weekly	increased	less than monthly	less than monthly	remained	less than weekly	1-2 times a week	increased	small chance	moderate chance
Brazil	Rio Grande do Norte	urban	26	25-35	single	Pardo	female	higher education	2	2	not at all	3	unaware	at least 8	2	j. Doen�a auto-imune	no	no	no	no	no	never	3-5 times a week	never	no	never	good	relatively good	reduced	less than weekly	1-2 times a week	increased	less than monthly	less than monthly	remained	less than monthly	less than monthly	remained	less than monthly	less than monthly	remained	less than monthly	less than monthly	remained	1-2 times a week	less than weekly	reduced	small chance	no chance
Brazil	Amazonas	urban	21	<25	single	White	male	High school	5	5	considerably	20	yes	at least 8	5	l. Ansiedade / P�nico, p. Ins�nia, q. Outro dist�rbio do sono	no	yes	no	yes	yes	less than weekly	(almost) daily	never	yes	less than weekly	good	neutral	reduced	less than weekly	3-5 times a week	increased	less than weekly	less than weekly	remained	less than monthly	1-2 times a week	increased	less than monthly	less than weekly	increased	less than monthly	less than monthly	remained	1-2 times a week	1-2 times a week	remained	small chance	small chance
Brazil	Rio Grande do Sul	urban	32	25-35	married	Pardo	female	High school	4	4	not at all	0	no	at least 8	7	NA	no	no	no	no	no	never	(almost) daily	never	no	never	relatively poor	poor	reduced	1-2 times a week	(almost) daily	increased	less than monthly	less than monthly	remained	less than weekly	less than monthly	reduced	less than weekly	(almost) every night	increased	less than monthly	less than monthly	remained	1-2 times a week	(almost) daily	increased	small chance	moderate chance
Brazil	Rio Grande do Norte	urban	35	25-35	married	Pardo	female	higher education	2	2	a little	0	no	at least 8	2	NA	no	no	no	no	no	never	1-2 times a week	never	no	never	good	neutral	reduced	less than monthly	less than monthly	remained	less than monthly	3-5 times a week	increased	less than monthly	less than monthly	remained	less than monthly	less than monthly	remained	less than monthly	less than monthly	remained	less than monthly	less than monthly	remained	no chance	no chance
Brazil	Rio Grande do Norte	urban	22	<25	married	White	female	High school	3	3	a little	1	no	at least 8	3	f1. Asma, i. Alergia (atopia, alergia sazonal, outras alergias), l. Ansiedade / P�nico, p. Ins�nia, q. Outro dist�rbio do sono	no	yes	no	yes	yes	3-5 times a week	(almost) daily	3-5 times a week	no	never	relatively good	poor	reduced	less than weekly	(almost) daily	increased	less than weekly	3-5 times a week	increased	less than weekly	3-5 times a week	increased	less than monthly	less than monthly	remained	less than monthly	less than weekly	increased	less than weekly	(almost) daily	increased	no chance	no chance
Brazil	S�o Paulo	urban	22	<25	single	Pardo	female	High school	4	4	a little	1	yes	at least 8	4	NA	no	no	no	no	no	1-2 times a week	1-2 times a week	never	no	never	neutral	good	increased	1-2 times a week	less than monthly	reduced	less than monthly	less than monthly	remained	less than weekly	less than monthly	reduced	less than monthly	less than monthly	remained	less than monthly	less than monthly	remained	3-5 times a week	1-2 times a week	reduced	small chance	small chance
Brazil	Rond�nia	urban	22	<25	single	Pardo	female	High school	5	5	a little	1	no	at least 8	5	l. Ansiedade / P�nico	no	yes	no	no	no	never	(almost) daily	never	yes	less than monthly	relatively good	neutral	reduced	less than weekly	3-5 times a week	increased	less than weekly	less than weekly	remained	less than weekly	less than weekly	remained	less than monthly	less than monthly	remained	less than monthly	less than monthly	remained	less than weekly	(almost) daily	increased	small chance	big chance
Brazil	Rio Grande do Norte	urban	28	25-35	single	White	male	higher education	3	3	considerably	0	no	up to 2	1	i. Alergia (atopia, alergia sazonal, outras alergias), l. Ansiedade / P�nico, m. Problemas de aten��o ou concentra��o / TDAH, q. Outro dist�rbio do sono	no	yes	no	no	yes	never	3-5 times a week	never	no	never	relatively good	poor	reduced	less than weekly	1-2 times a week	increased	less than weekly	1-2 times a week	increased	less than monthly	less than monthly	remained	less than monthly	less than monthly	remained	less than monthly	less than monthly	remained	less than weekly	3-5 times a week	increased	no chance	big chance
Brazil	Rio Grande do Sul	rural	31	25-35	married	White	female	higher education	2	2	not at all	0	no	at least 8	2	NA	no	no	no	no	no	(almost) daily	3-5 times a week	never	yes	(almost) every night	relatively good	relatively good	remained	(almost) daily	(almost) daily	remained	3-5 times a week	3-5 times a week	remained	less than monthly	1-2 times a week	increased	less than monthly	less than monthly	remained	less than monthly	less than monthly	remained	3-5 times a week	less than weekly	reduced	moderate chance	no chance
Brazil	Distrito Federal	urban	41	35-45	married	Pardo	female	higher education	2	2	a little	1	no	at least 8	1	NA	no	no	no	no	no	1-2 times a week	less than weekly	never	yes	less than monthly	good	relatively good	reduced	less than monthly	less than weekly	increased	1-2 times a week	1-2 times a week	remained	less than weekly	less than weekly	remained	less than monthly	less than monthly	remained	less than monthly	less than monthly	remained	less than weekly	less than weekly	remained	moderate chance	moderate chance
Brazil	Cear�	urban	22	<25	single	White	male	High school	4	4	a little	3	unaware	at least 8	4	k. Depress�o, l. Ansiedade / P�nico, p. Ins�nia	yes	yes	no	yes	no	never	3-5 times a week	never	no	never	neutral	relatively poor	reduced	1-2 times a week	(almost) daily	increased	1-2 times a week	3-5 times a week	increased	less than monthly	3-5 times a week	increased	less than monthly	less than monthly	remained	less than monthly	less than monthly	remained	1-2 times a week	1-2 times a week	remained	moderate chance	no chance
Brazil	Rio Grande do Norte	urban	30	25-35	single	White	female	higher education	2	2	considerably	10	unaware	at least 8	3	NA	no	no	no	no	no	less than weekly	(almost) daily	less than weekly	no	never	relatively good	neutral	reduced	1-2 times a week	(almost) daily	increased	less than monthly	(almost) daily	increased	less than weekly	3-5 times a week	increased	less than monthly	1-2 times a week	increased	less than monthly	less than weekly	increased	less than weekly	3-5 times a week	increased	no chance	moderate chance
Brazil	Paran�	urban	33	25-35	single	White	female	higher education	1	1	considerably	0	no	up to 2	1	k. Depress�o, l. Ansiedade / P�nico	yes	yes	no	no	no	1-2 times a week	1-2 times a week	less than weekly	yes	less than weekly	relatively poor	neutral	increased	less than weekly	1-2 times a week	increased	1-2 times a week	3-5 times a week	increased	less than weekly	1-2 times a week	increased	less than weekly	1-2 times a week	increased	3-5 times a week	3-5 times a week	remained	3-5 times a week	3-5 times a week	remained	moderate chance	big chance
other	Rio Grande do Norte	urban	26	25-35	single	Pardo	female	master's degree	3	3	not at all	6	unaware	7 - 8	3	f1. Asma, i. Alergia (atopia, alergia sazonal, outras alergias), k. Depress�o	yes	no	no	no	no	less than weekly	1-2 times a week	never	yes	less than monthly	neutral	neutral	remained	less than weekly	1-2 times a week	increased	less than weekly	1-2 times a week	increased	less than monthly	less than monthly	remained	less than monthly	less than monthly	remained	less than monthly	less than monthly	remained	less than weekly	less than weekly	remained	moderate chance	small chance
Brazil	Rio Grande do Norte	urban	27	25-35	single	Pardo	male	higher education	5	5	a little	5	unaware	0	NA	i. Alergia (atopia, alergia sazonal, outras alergias)	no	no	no	no	no	less than weekly	1-2 times a week	never	no	never	relatively good	relatively good	remained	less than weekly	less than weekly	remained	less than monthly	less than monthly	remained	less than weekly	less than weekly	remained	less than monthly	less than monthly	remained	less than monthly	less than monthly	remained	less than weekly	less than weekly	remained	small chance	small chance
Brazil	Rio Grande do Norte	rural	24	<25	single	Pardo	female	High school	5	5	a little	0	unaware	at least 8	5	NA	no	no	no	no	no	never	(almost) daily	never	yes	less than monthly	relatively poor	neutral	increased	(almost) daily	less than weekly	reduced	(almost) daily	(almost) daily	remained	(almost) daily	(almost) daily	remained	less than monthly	less than monthly	remained	less than monthly	less than monthly	remained	(almost) daily	less than weekly	reduced	big chance	no chance
Brazil	S�o Paulo	urban	18	<25	single	White	female	High school	3	3	considerably	5	no	at least 8	1	l. Ansiedade / P�nico	no	yes	no	no	no	never	(almost) daily	never	no	never	good	relatively poor	reduced	1-2 times a week	3-5 times a week	increased	1-2 times a week	3-5 times a week	increased	less than monthly	less than monthly	remained	less than monthly	less than monthly	remained	less than monthly	less than monthly	remained	3-5 times a week	(almost) daily	increased	no chance	small chance
Brazil	Rio Grande do Norte	urban	27	25-35	married	White	male	master's degree	2	2	not at all	0	unaware	at least 8	2	f1. Asma	no	no	no	no	no	never	never	never	yes	less than weekly	good	good	remained	less than monthly	less than monthly	remained	less than monthly	less than monthly	remained	less than monthly	less than monthly	remained	less than monthly	less than monthly	remained	less than monthly	less than monthly	remained	1-2 times a week	less than monthly	reduced	small chance	no chance
Brazil	Para�ba	urban	36	35-45	single	Black	female	doctorate	2	2	not at all	0	no	up to 2	2	NA	no	no	no	no	no	less than weekly	less than weekly	less than weekly	no	never	relatively good	neutral	reduced	less than weekly	less than weekly	remained	less than weekly	1-2 times a week	increased	less than monthly	less than weekly	increased	less than monthly	less than monthly	remained	less than monthly	less than monthly	remained	less than monthly	less than monthly	remained	small chance	small chance
Brazil	S�o Paulo	rural	73	>55	married	White	male	doctorate	4	4	not at all	0	no	at least 8	3	a. Diabetes	no	no	no	no	no	1-2 times a week	1-2 times a week	never	no	never	neutral	neutral	remained	3-5 times a week	3-5 times a week	remained	1-2 times a week	1-2 times a week	remained	1-2 times a week	1-2 times a week	remained	less than monthly	less than monthly	remained	less than monthly	less than monthly	remained	1-2 times a week	1-2 times a week	remained	small chance	small chance
Brazil	S�o Paulo	urban	21	<25	single	White	female	High school	2	2	considerably	3	unaware	7 - 8	3	k. Depress�o, l. Ansiedade / P�nico	yes	yes	no	no	no	never	1-2 times a week	never	yes	less than monthly	good	relatively poor	reduced	less than monthly	1-2 times a week	increased	less than monthly	less than monthly	remained	less than monthly	less than monthly	remained	less than monthly	less than monthly	remained	less than monthly	less than monthly	remained	1-2 times a week	(almost) daily	increased	small chance	big chance
Brazil	Rio Grande do Norte	urban	29	25-35	separated	White	female	higher education	3	3	a little	2	unaware	0	NA	NA	no	no	no	no	no	1-2 times a week	1-2 times a week	never	no	never	relatively good	relatively poor	reduced	less than monthly	3-5 times a week	increased	1-2 times a week	(almost) daily	increased	less than monthly	less than monthly	remained	less than monthly	less than monthly	remained	less than monthly	less than monthly	remained	less than weekly	1-2 times a week	increased	small chance	small chance
Brazil	Rio Grande do Norte	urban	25	<25	single	Pardo	male	technical education	1	1	not at all	0	no	0	NA	a. Diabetes, c. Doen�a cardiovascular, k. Depress�o	yes	no	no	no	no	less than weekly	less than weekly	never	yes	3-5 times a week	good	neutral	reduced	1-2 times a week	1-2 times a week	remained	1-2 times a week	1-2 times a week	remained	(almost) daily	(almost) daily	remained	(almost) every night	(almost) every night	remained	less than monthly	less than weekly	increased	(almost) daily	(almost) daily	remained	small chance	moderate chance
Brazil	Paran�	urban	28	25-35	married	White	female	master's degree	2	2	a little	0	no	at least 8	1	NA	no	no	no	no	no	never	3-5 times a week	never	no	never	good	good	remained	less than monthly	less than monthly	remained	less than monthly	less than monthly	remained	less than monthly	less than monthly	remained	less than monthly	less than monthly	remained	less than monthly	less than monthly	remained	1-2 times a week	3-5 times a week	increased	small chance	moderate chance
Brazil	Rio Grande do Norte	urban	44	35-45	married	White	female	master's degree	5	5	not at all	0	no	0	NA	b. Hipertens�o arterial, i. Alergia (atopia, alergia sazonal, outras alergias)	no	no	no	no	no	less than weekly	1-2 times a week	less than weekly	yes	less than monthly	good	relatively good	reduced	less than monthly	1-2 times a week	increased	less than monthly	less than monthly	remained	less than monthly	less than monthly	remained	less than monthly	less than monthly	remained	less than monthly	less than monthly	remained	less than monthly	less than monthly	remained	no chance	no chance
Brazil	Rio Grande do Norte	urban	36	35-45	married	White	male	higher education	3	3	considerably	20	no	at least 8	3	l. Ansiedade / P�nico, o. Apneia do sono	no	yes	yes	no	no	(almost) daily	(almost) daily	(almost) every night	no	never	poor	good	increased	(almost) daily	less than weekly	reduced	(almost) daily	less than monthly	reduced	less than monthly	1-2 times a week	increased	less than monthly	less than monthly	remained	less than monthly	less than monthly	remained	(almost) daily	less than monthly	reduced	big chance	no chance
Brazil	Rio Grande do Norte	urban	35	25-35	separated	Black	female	higher education	5	5	a little	8	yes	at least 8	4	NA	no	no	no	no	no	never	less than weekly	never	yes	3-5 times a week	good	relatively good	reduced	less than monthly	1-2 times a week	increased	less than monthly	less than monthly	remained	less than monthly	less than monthly	remained	less than monthly	less than monthly	remained	less than monthly	less than monthly	remained	less than weekly	1-2 times a week	increased	small chance	moderate chance
Brazil	Rio Grande do Norte	urban	41	35-45	single	White	male	higher education	3	3	considerably	5	no	at least 8	2	l. Ansiedade / P�nico	no	yes	no	no	no	never	1-2 times a week	never	no	never	neutral	relatively good	increased	less than monthly	less than weekly	increased	less than monthly	less than weekly	increased	less than monthly	less than monthly	remained	less than monthly	less than monthly	remained	less than weekly	1-2 times a week	increased	less than weekly	less than weekly	remained	small chance	moderate chance
Brazil	Santa Catarina	urban	22	<25	single	Black	female	High school	2	2	a little	0	no	5 - 6	7	k. Depress�o, l. Ansiedade / P�nico	yes	yes	no	no	no	never	(almost) daily	never	no	never	good	neutral	reduced	1-2 times a week	less than monthly	reduced	less than monthly	1-2 times a week	increased	less than monthly	less than weekly	increased	less than monthly	less than weekly	increased	less than monthly	less than weekly	increased	less than monthly	(almost) daily	increased	no chance	big chance
Brazil	Rio Grande do Norte	urban	36	35-45	single	Black	female	higher education	1	1	not at all	0	no	at least 8	1	i. Alergia (atopia, alergia sazonal, outras alergias), k. Depress�o, p. Ins�nia	yes	no	no	yes	no	never	(almost) daily	never	no	never	neutral	neutral	remained	(almost) daily	(almost) daily	remained	(almost) daily	(almost) daily	remained	less than monthly	less than monthly	remained	less than monthly	less than monthly	remained	(almost) every night	(almost) every night	remained	1-2 times a week	1-2 times a week	remained	no chance	no chance
Brazil	Para�ba	urban	20	<25	single	Black	female	technical education	1	1	a lot	6	no	at least 8	2	j. Doen�a auto-imune	no	no	no	no	no	never	1-2 times a week	never	no	never	relatively good	good	increased	less than weekly	1-2 times a week	increased	less than monthly	less than monthly	remained	less than monthly	less than monthly	remained	less than monthly	less than monthly	remained	less than monthly	less than monthly	remained	3-5 times a week	less than weekly	reduced	moderate chance	no chance
Brazil	S�o Paulo	urban	24	<25	single	White	male	master's degree	4	4	a little	0	unaware	at least 8	3	f1. Asma, l. Ansiedade / P�nico	no	yes	no	no	no	1-2 times a week	less than weekly	never	yes	less than monthly	good	relatively poor	reduced	less than monthly	3-5 times a week	increased	less than monthly	3-5 times a week	increased	less than monthly	1-2 times a week	increased	less than monthly	less than monthly	remained	less than monthly	less than weekly	increased	less than monthly	less than monthly	remained	no chance	no chance
Brazil	Rio Grande do Norte	urban	35	25-35	single	Pardo	female	doctorate	2	2	a lot	6	unaware	7 - 8	2	NA	no	no	no	no	no	never	less than weekly	never	yes	less than monthly	neutral	neutral	remained	1-2 times a week	1-2 times a week	remained	less than weekly	less than weekly	remained	less than weekly	less than weekly	remained	less than monthly	less than monthly	remained	less than monthly	less than monthly	remained	less than weekly	less than weekly	remained	small chance	small chance
Brazil	Santa Catarina	urban	37	35-45	single	White	male	master's degree	1	1	a little	1	no	at least 8	2	k. Depress�o, l. Ansiedade / P�nico	yes	yes	no	no	no	less than weekly	1-2 times a week	1-2 times a week	no	never	poor	relatively good	increased	less than weekly	less than monthly	reduced	(almost) daily	1-2 times a week	reduced	3-5 times a week	1-2 times a week	reduced	less than monthly	less than monthly	remained	less than monthly	less than monthly	remained	1-2 times a week	less than weekly	reduced	no chance	no chance
Brazil	Rio Grande do Norte	urban	24	<25	single	Pardo	female	higher education	4	4	not at all	0	unaware	at least 8	4	NA	no	no	no	no	no	never	less than weekly	never	no	never	good	relatively poor	reduced	less than monthly	1-2 times a week	increased	less than monthly	less than monthly	remained	less than monthly	less than monthly	remained	less than monthly	less than monthly	remained	less than monthly	less than monthly	remained	less than monthly	less than weekly	increased	small chance	no chance
Brazil	Rio Grande do Norte	urban	27	25-35	single	Pardo	male	High school	3	3	a little	3	no	up to 2	2	NA	no	no	no	no	no	less than weekly	3-5 times a week	never	no	never	poor	relatively poor	increased	1-2 times a week	less than weekly	reduced	less than monthly	less than monthly	remained	less than monthly	less than monthly	remained	less than weekly	1-2 times a week	increased	less than monthly	less than monthly	remained	3-5 times a week	1-2 times a week	reduced	big chance	moderate chance
Brazil	Rio Grande do Norte	urban	23	<25	single	White	female	higher education	2	2	not at all	1	unaware	at least 8	2	i. Alergia (atopia, alergia sazonal, outras alergias)	no	no	no	no	no	never	(almost) daily	never	no	never	relatively poor	poor	reduced	3-5 times a week	(almost) daily	increased	less than monthly	less than monthly	remained	less than monthly	less than monthly	remained	less than monthly	less than monthly	remained	less than monthly	less than monthly	remained	1-2 times a week	(almost) daily	increased	no chance	no chance
Brazil	Rio Grande do Norte	urban	19	<25	single	White	female	High school	3	3	a little	0	no	7 - 8	2	NA	no	no	no	no	no	never	less than weekly	never	no	never	relatively good	good	increased	(almost) daily	(almost) daily	remained	less than weekly	less than weekly	remained	less than monthly	less than weekly	increased	less than weekly	1-2 times a week	increased	less than monthly	less than monthly	remained	less than weekly	1-2 times a week	increased	small chance	moderate chance
Brazil	Santa Catarina	urban	35	25-35	married	Asian	female	higher education	2	2	considerably	2	unaware	at least 8	2	i. Alergia (atopia, alergia sazonal, outras alergias)	no	no	no	no	no	(almost) daily	3-5 times a week	never	no	never	neutral	relatively good	increased	less than monthly	less than monthly	remained	less than monthly	less than monthly	remained	less than weekly	less than monthly	reduced	less than monthly	less than monthly	remained	less than monthly	less than monthly	remained	(almost) daily	less than weekly	reduced	big chance	small chance
Brazil	Rio Grande do Norte	urban	18	<25	single	White	female	technical education	2	2	considerably	0	no	at least 8	1	f1. Asma, i. Alergia (atopia, alergia sazonal, outras alergias), k. Depress�o, l. Ansiedade / P�nico, m. Problemas de aten��o ou concentra��o / TDAH	yes	yes	no	no	no	never	3-5 times a week	less than weekly	yes	less than weekly	relatively poor	relatively good	increased	less than monthly	3-5 times a week	increased	less than monthly	1-2 times a week	increased	less than weekly	1-2 times a week	increased	less than monthly	less than monthly	remained	(almost) every night	(almost) every night	remained	1-2 times a week	less than weekly	reduced	small chance	no chance
Brazil	Rio Grande do Norte	urban	26	25-35	single	White	male	higher education	3	3	a little	10	no	up to 2	3	i. Alergia (atopia, alergia sazonal, outras alergias)	no	no	no	no	no	less than weekly	less than weekly	never	yes	less than weekly	relatively good	relatively good	remained	1-2 times a week	3-5 times a week	increased	less than monthly	less than monthly	remained	1-2 times a week	less than weekly	reduced	less than monthly	less than monthly	remained	less than monthly	less than monthly	remained	3-5 times a week	1-2 times a week	reduced	small chance	no chance
Brazil	Rio Grande do Norte	urban	24	<25	single	White	female	High school	4	4	not at all	0	no	at least 8	4	k. Depress�o, l. Ansiedade / P�nico	yes	yes	no	no	no	never	(almost) daily	never	no	never	relatively good	good	increased	3-5 times a week	less than monthly	reduced	3-5 times a week	3-5 times a week	remained	less than monthly	less than monthly	remained	less than monthly	less than monthly	remained	less than monthly	less than monthly	remained	3-5 times a week	3-5 times a week	remained	no chance	no chance
Brazil	Rio Grande do Norte	urban	35	25-35	separated	Black	female	master's degree	5	5	considerably	9	unaware	at least 8	5	l. Ansiedade / P�nico	no	yes	no	no	no	less than weekly	3-5 times a week	less than weekly	yes	less than monthly	relatively poor	neutral	increased	(almost) daily	3-5 times a week	reduced	(almost) daily	1-2 times a week	reduced	1-2 times a week	less than monthly	reduced	(almost) every night	(almost) every night	remained	less than monthly	less than monthly	remained	3-5 times a week	1-2 times a week	reduced	moderate chance	moderate chance
Brazil	Maranh�o	urban	38	35-45	single	White	male	master's degree	1	1	not at all	0	unaware	at least 8	1	f1. Asma	no	no	no	no	no	less than weekly	1-2 times a week	never	yes	less than monthly	relatively poor	relatively good	increased	3-5 times a week	1-2 times a week	reduced	less than monthly	less than monthly	remained	1-2 times a week	less than weekly	reduced	less than monthly	less than monthly	remained	less than monthly	less than monthly	remained	3-5 times a week	1-2 times a week	reduced	moderate chance	small chance
Brazil	Rio Grande do Norte	urban	26	25-35	single	Pardo	male	higher education	3	3	a little	7	yes	up to 2	2	NA	no	no	no	no	no	never	1-2 times a week	never	yes	less than monthly	neutral	neutral	remained	less than weekly	less than weekly	remained	(almost) daily	(almost) daily	remained	less than weekly	less than weekly	remained	less than monthly	less than monthly	remained	less than monthly	less than monthly	remained	less than weekly	1-2 times a week	increased	no chance	no chance
Brazil	Rio Grande do Norte	urban	42	35-45	married	White	female	High school	4	4	not at all	4	no	at least 8	4	NA	no	no	no	no	no	never	(almost) daily	never	no	never	good	neutral	reduced	less than weekly	1-2 times a week	increased	less than monthly	1-2 times a week	increased	less than monthly	less than weekly	increased	less than monthly	less than weekly	increased	less than monthly	less than monthly	remained	less than weekly	1-2 times a week	increased	no chance	small chance
Brazil	Rio Grande do Norte	urban	33	25-35	single	Pardo	male	master's degree	1	1	not at all	0	no	at least 8	1	k. Depress�o, p. Ins�nia	yes	no	no	yes	no	1-2 times a week	less than weekly	less than weekly	no	never	good	relatively good	reduced	less than weekly	3-5 times a week	increased	less than monthly	less than monthly	remained	less than monthly	less than monthly	remained	less than monthly	less than monthly	remained	less than monthly	less than weekly	increased	less than weekly	less than weekly	remained	no chance	no chance
Brazil	Rio Grande do Norte	urban	25	<25	single	White	female	High school	5	5	considerably	3	no	3 - 4	5	i. Alergia (atopia, alergia sazonal, outras alergias)	no	no	no	no	no	never	1-2 times a week	never	no	never	relatively good	good	increased	less than monthly	less than weekly	increased	less than monthly	less than weekly	increased	less than monthly	less than monthly	remained	less than monthly	less than monthly	remained	less than monthly	less than monthly	remained	less than weekly	less than monthly	reduced	moderate chance	small chance
Brazil	Rio Grande do Norte	urban	60	>55	separated	White	female	master's degree	1	1	a little	0	unaware	at least 8	1	c. Doen�a cardiovascular, m. Problemas de aten��o ou concentra��o / TDAH, q. Outro dist�rbio do sono	no	no	no	no	yes	(almost) daily	1-2 times a week	never	no	never	relatively good	neutral	reduced	less than weekly	1-2 times a week	increased	less than weekly	1-2 times a week	increased	less than monthly	1-2 times a week	increased	less than weekly	3-5 times a week	increased	less than monthly	less than monthly	remained	less than weekly	1-2 times a week	increased	small chance	big chance
Brazil	Rio Grande do Norte	urban	56	>55	married	White	male	doctorate	2	2	not at all	0	no	at least 8	2	e. Outro dist�rbio neurol�gico	no	no	no	no	no	less than weekly	3-5 times a week	never	no	never	neutral	poor	reduced	3-5 times a week	(almost) daily	increased	3-5 times a week	(almost) daily	increased	less than monthly	less than monthly	remained	less than monthly	less than monthly	remained	less than monthly	less than monthly	remained	1-2 times a week	3-5 times a week	increased	no chance	small chance
Brazil	Pernambuco	urban	27	25-35	married	White	male	master's degree	2	2	a lot	3	unaware	at least 8	1	NA	no	no	no	no	no	never	1-2 times a week	never	no	never	relatively good	relatively good	remained	less than weekly	less than weekly	remained	1-2 times a week	3-5 times a week	increased	1-2 times a week	1-2 times a week	remained	less than monthly	less than monthly	remained	less than monthly	less than monthly	remained	less than weekly	less than weekly	remained	no chance	no chance
Brazil	Piau�	urban	32	25-35	single	Pardo	female	master's degree	5	5	not at all	5	no	up to 2	4	i. Alergia (atopia, alergia sazonal, outras alergias)	no	no	no	no	no	less than weekly	never	never	no	never	good	good	remained	less than monthly	less than weekly	increased	less than monthly	less than monthly	remained	less than monthly	less than monthly	remained	less than monthly	less than monthly	remained	less than monthly	less than monthly	remained	less than monthly	less than monthly	remained	small chance	no chance
Brazil	Rio Grande do Norte	urban	58	>55	married	White	female	higher education	7	6 or more	not at all	0	no	0	NA	NA	no	no	no	no	no	less than weekly	less than weekly	never	yes	less than monthly	relatively good	relatively good	remained	less than monthly	less than monthly	remained	less than monthly	less than monthly	remained	less than monthly	less than monthly	remained	less than monthly	less than monthly	remained	less than monthly	less than monthly	remained	less than monthly	less than monthly	remained	no chance	no chance
Brazil	Rio Grande do Norte	urban	48	45-55	married	White	female	higher education	4	4	not at all	7	no	at least 8	3	a. Diabetes, b. Hipertens�o arterial	no	no	no	no	no	(almost) daily	3-5 times a week	never	no	never	relatively good	neutral	reduced	less than monthly	3-5 times a week	increased	3-5 times a week	less than weekly	reduced	less than weekly	less than monthly	reduced	less than monthly	less than monthly	remained	less than monthly	less than monthly	remained	1-2 times a week	1-2 times a week	remained	moderate chance	no chance
Brazil	Rio Grande do Norte	urban	18	<25	single	White	female	High school	4	4	a little	6	no	at least 8	3	i. Alergia (atopia, alergia sazonal, outras alergias)	no	no	no	no	no	never	1-2 times a week	never	no	never	relatively good	good	increased	less than monthly	1-2 times a week	increased	less than monthly	less than monthly	remained	1-2 times a week	less than weekly	reduced	less than monthly	less than monthly	remained	less than monthly	less than monthly	remained	less than weekly	1-2 times a week	increased	small chance	no chance
Brazil	Rio Grande do Norte	urban	52	45-55	married	White	female	master's degree	3	3	a little	14	no	up to 2	3	b. Hipertens�o arterial, g. Desordem reum�tica, i. Alergia (atopia, alergia sazonal, outras alergias)	no	no	no	no	no	never	1-2 times a week	never	no	never	relatively good	relatively good	remained	less than weekly	less than weekly	remained	less than monthly	less than monthly	remained	less than monthly	less than monthly	remained	less than monthly	less than monthly	remained	less than monthly	less than monthly	remained	less than weekly	less than weekly	remained	small chance	small chance
Brazil	Rio Grande do Norte	urban	25	<25	married	White	female	higher education	2	2	not at all	1	no	up to 2	2	i. Alergia (atopia, alergia sazonal, outras alergias)	no	no	no	no	no	1-2 times a week	(almost) daily	1-2 times a week	no	never	good	good	remained	less than weekly	3-5 times a week	increased	less than monthly	less than monthly	remained	less than monthly	less than monthly	remained	1-2 times a week	1-2 times a week	remained	less than monthly	less than monthly	remained	(almost) daily	(almost) daily	remained	small chance	big chance
Brazil	Rio Grande do Norte	urban	40	35-45	separated	White	female	higher education	4	4	considerably	14	unaware	0	NA	NA	no	no	no	no	no	never	less than weekly	less than weekly	no	never	good	good	remained	less than monthly	less than monthly	remained	less than monthly	less than monthly	remained	less than monthly	less than monthly	remained	3-5 times a week	3-5 times a week	remained	less than monthly	less than monthly	remained	less than monthly	less than monthly	remained	no chance	no chance
Brazil	Tocantins	urban	20	<25	single	White	female	High school	4	4	a little	0	no	3 - 4	4	l. Ansiedade / P�nico	no	yes	no	no	no	less than weekly	(almost) daily	less than weekly	yes	less than monthly	relatively good	good	increased	less than weekly	less than weekly	remained	less than monthly	less than monthly	remained	less than monthly	less than monthly	remained	less than weekly	less than weekly	remained	less than monthly	less than monthly	remained	(almost) daily	(almost) daily	remained	big chance	big chance
Brazil	Cear�	urban	21	<25	single	White	female	High school	3	3	a little	0	no	at least 8	2	a. Diabetes, e. Outro dist�rbio neurol�gico, k. Depress�o, l. Ansiedade / P�nico, m. Problemas de aten��o ou concentra��o / TDAH, q. Outro dist�rbio do sono	yes	yes	no	no	yes	less than weekly	1-2 times a week	never	yes	less than weekly	poor	good	increased	(almost) daily	1-2 times a week	reduced	less than weekly	less than monthly	reduced	less than weekly	1-2 times a week	increased	less than monthly	less than monthly	remained	(almost) every night	less than monthly	reduced	(almost) daily	less than weekly	reduced	big chance	small chance
Brazil	Rio de Janeiro	urban	21	<25	single	White	female	High school	4	4	a little	1	no	7 - 8	4	i. Alergia (atopia, alergia sazonal, outras alergias)	no	no	no	no	no	never	1-2 times a week	never	yes	never	neutral	relatively good	increased	less than monthly	less than monthly	remained	less than monthly	less than monthly	remained	less than monthly	less than monthly	remained	less than monthly	less than monthly	remained	less than monthly	less than monthly	remained	1-2 times a week	less than weekly	reduced	big chance	moderate chance
Brazil	Rio Grande do Norte	urban	20	<25	single	White	female	High school	4	4	not at all	0	no	at least 8	4	k. Depress�o, l. Ansiedade / P�nico	yes	yes	no	no	no	never	never	never	no	never	neutral	neutral	remained	3-5 times a week	3-5 times a week	remained	1-2 times a week	less than weekly	reduced	less than weekly	1-2 times a week	increased	less than monthly	less than monthly	remained	less than monthly	less than monthly	remained	less than weekly	less than weekly	remained	no chance	no chance
Brazil	Santa Catarina	urban	26	25-35	married	White	female	higher education	2	2	a little	0	unaware	up to 2	2	b. Hipertens�o arterial, i. Alergia (atopia, alergia sazonal, outras alergias)	no	no	no	no	no	less than weekly	(almost) daily	never	yes	less than monthly	relatively good	relatively good	remained	3-5 times a week	3-5 times a week	remained	less than monthly	less than monthly	remained	3-5 times a week	3-5 times a week	remained	1-2 times a week	1-2 times a week	remained	less than monthly	less than monthly	remained	1-2 times a week	3-5 times a week	increased	small chance	big chance
Brazil	Rio Grande do Norte	urban	23	<25	single	White	male	technical education	3	3	a lot	10	no	at least 8	3	NA	no	no	no	no	no	never	(almost) daily	never	no	never	neutral	neutral	remained	less than weekly	3-5 times a week	increased	(almost) daily	(almost) daily	remained	3-5 times a week	less than weekly	reduced	less than monthly	less than monthly	remained	less than monthly	less than monthly	remained	(almost) daily	(almost) daily	remained	no chance	no chance
Brazil	Rio Grande do Norte	urban	26	25-35	single	White	male	High school	5	5	a little	2	no	up to 2	4	NA	no	no	no	no	no	1-2 times a week	less than weekly	never	yes	less than monthly	neutral	relatively poor	reduced	(almost) daily	(almost) daily	remained	less than weekly	3-5 times a week	increased	1-2 times a week	1-2 times a week	remained	less than monthly	less than monthly	remained	less than monthly	less than monthly	remained	1-2 times a week	1-2 times a week	remained	small chance	small chance
Brazil	Pernambuco	urban	40	35-45	married	Pardo	male	higher education	4	4	not at all	0	no	0	NA	NA	no	no	no	no	no	3-5 times a week	never	never	yes	less than weekly	good	relatively good	reduced	less than monthly	less than monthly	remained	less than monthly	less than monthly	remained	less than monthly	less than monthly	remained	less than monthly	less than monthly	remained	less than monthly	less than monthly	remained	less than monthly	less than monthly	remained	small chance	small chance
Brazil	Minas Gerais	urban	37	35-45	single	Pardo	male	higher education	1	1	a little	1	unaware	at least 8	1	l. Ansiedade / P�nico	no	yes	no	no	no	never	3-5 times a week	never	no	never	poor	relatively poor	increased	3-5 times a week	3-5 times a week	remained	(almost) daily	3-5 times a week	reduced	3-5 times a week	3-5 times a week	remained	1-2 times a week	1-2 times a week	remained	(almost) every night	less than monthly	reduced	less than weekly	less than weekly	remained	no chance	no chance
Brazil	Rio Grande do Norte	urban	25	<25	single	White	female	higher education	3	3	too much	10	unaware	at least 8	3	NA	no	no	no	no	no	(almost) daily	(almost) daily	1-2 times a week	no	never	relatively poor	poor	reduced	(almost) daily	(almost) daily	remained	(almost) daily	(almost) daily	remained	(almost) daily	(almost) daily	remained	(almost) every night	(almost) every night	remained	less than monthly	less than monthly	remained	(almost) daily	(almost) daily	remained	big chance	big chance
Brazil	Rio Grande do Norte	urban	22	<25	single	White	female	High school	4	4	a little	5	unaware	at least 8	4	f1. Asma, k. Depress�o, l. Ansiedade / P�nico, p. Ins�nia	yes	yes	no	yes	no	1-2 times a week	(almost) daily	1-2 times a week	no	never	relatively good	neutral	reduced	less than weekly	1-2 times a week	increased	less than weekly	1-2 times a week	increased	less than monthly	less than monthly	remained	less than monthly	less than monthly	remained	(almost) every night	(almost) every night	remained	(almost) daily	(almost) daily	remained	small chance	big chance
Brazil	Rio Grande do Norte	urban	28	25-35	single	White	male	higher education	3	3	not at all	6	unaware	at least 8	2	f1. Asma, m. Problemas de aten��o ou concentra��o / TDAH, o. Apneia do sono, p. Ins�nia	no	no	yes	yes	no	less than weekly	1-2 times a week	1-2 times a week	yes	less than weekly	relatively good	relatively poor	reduced	1-2 times a week	3-5 times a week	increased	less than weekly	3-5 times a week	increased	1-2 times a week	less than weekly	reduced	less than weekly	less than weekly	remained	less than monthly	less than monthly	remained	less than weekly	less than weekly	remained	no chance	no chance
Brazil	Rio Grande do Norte	urban	24	<25	single	Pardo	female	higher education	7	6 or more	a lot	0	no	at least 8	7	i. Alergia (atopia, alergia sazonal, outras alergias)	no	no	no	no	no	never	1-2 times a week	never	yes	less than monthly	relatively good	neutral	reduced	less than monthly	1-2 times a week	increased	less than monthly	3-5 times a week	increased	less than monthly	less than monthly	remained	less than monthly	less than monthly	remained	less than monthly	less than monthly	remained	1-2 times a week	3-5 times a week	increased	small chance	moderate chance
Brazil	Rio Grande do Norte	urban	23	<25	single	Pardo	female	higher education	4	4	a lot	0	no	up to 2	4	NA	no	no	no	no	no	never	1-2 times a week	never	yes	less than monthly	relatively good	poor	reduced	1-2 times a week	3-5 times a week	increased	less than monthly	1-2 times a week	increased	less than monthly	less than weekly	increased	3-5 times a week	less than weekly	reduced	less than monthly	less than monthly	remained	(almost) daily	3-5 times a week	reduced	big chance	moderate chance
Brazil	Rio Grande do Sul	urban	21	<25	single	White	female	High school	2	2	too much	0	no	up to 2	2	i. Alergia (atopia, alergia sazonal, outras alergias)	no	no	no	no	no	1-2 times a week	(almost) daily	less than weekly	no	never	relatively good	relatively good	remained	less than monthly	1-2 times a week	increased	less than monthly	less than weekly	increased	less than monthly	3-5 times a week	increased	less than monthly	less than monthly	remained	less than monthly	less than monthly	remained	(almost) daily	(almost) daily	remained	big chance	big chance
Brazil	Rio Grande do Norte	urban	25	<25	single	Pardo	female	higher education	4	4	considerably	2	unaware	3 - 4	2	NA	no	no	no	no	no	never	(almost) daily	never	yes	less than monthly	relatively good	neutral	reduced	less than monthly	1-2 times a week	increased	1-2 times a week	1-2 times a week	remained	less than monthly	less than weekly	increased	less than monthly	less than monthly	remained	less than monthly	less than monthly	remained	(almost) daily	(almost) daily	remained	big chance	big chance
Brazil	Rio Grande do Norte	urban	24	<25	married	White	female	higher education	2	2	considerably	5	yes	at least 8	2	NA	no	no	no	no	no	less than weekly	1-2 times a week	never	no	never	good	neutral	reduced	less than monthly	1-2 times a week	increased	less than monthly	less than monthly	remained	less than monthly	less than monthly	remained	less than monthly	less than monthly	remained	less than monthly	less than weekly	increased	1-2 times a week	less than monthly	reduced	big chance	small chance
Brazil	Rio Grande do Norte	urban	19	<25	single	Pardo	female	High school	4	4	considerably	4	unaware	up to 2	4	NA	no	no	no	no	no	never	less than weekly	never	no	never	good	relatively good	reduced	(almost) daily	(almost) daily	remained	less than monthly	less than monthly	remained	less than weekly	1-2 times a week	increased	less than monthly	3-5 times a week	increased	less than monthly	less than monthly	remained	3-5 times a week	1-2 times a week	reduced	small chance	moderate chance
Brazil	Rio Grande do Norte	urban	19	<25	single	Pardo	female	High school	4	4	considerably	10	unaware	7 - 8	3	NA	no	no	no	no	no	never	1-2 times a week	never	no	never	good	relatively good	reduced	less than weekly	1-2 times a week	increased	less than monthly	less than monthly	remained	less than monthly	less than monthly	remained	less than monthly	less than monthly	remained	less than monthly	less than monthly	remained	less than monthly	less than weekly	increased	no chance	no chance
Brazil	S�o Paulo	urban	45	35-45	single	White	female	master's degree	3	3	not at all	0	no	7 - 8	2	NA	no	no	no	no	no	1-2 times a week	(almost) daily	never	no	never	relatively poor	relatively poor	remained	3-5 times a week	(almost) daily	increased	3-5 times a week	3-5 times a week	remained	(almost) daily	(almost) daily	remained	less than monthly	less than monthly	remained	less than monthly	less than monthly	remained	1-2 times a week	1-2 times a week	remained	no chance	no chance
Brazil	Rio Grande do Norte	urban	48	45-55	separated	White	male	High school	2	2	considerably	6	no	at least 8	2	NA	no	no	no	no	no	less than weekly	1-2 times a week	never	no	never	relatively good	relatively good	remained	(almost) daily	(almost) daily	remained	3-5 times a week	3-5 times a week	remained	less than weekly	less than weekly	remained	less than weekly	less than weekly	remained	less than monthly	less than monthly	remained	1-2 times a week	1-2 times a week	remained	no chance	no chance
Brazil	Rio Grande do Norte	urban	24	<25	single	White	female	higher education	3	3	a little	5	unaware	at least 8	2	NA	no	no	no	no	no	less than weekly	1-2 times a week	never	yes	less than monthly	neutral	neutral	remained	less than weekly	less than weekly	remained	less than monthly	less than monthly	remained	less than weekly	less than weekly	remained	less than monthly	less than monthly	remained	less than monthly	less than monthly	remained	less than weekly	1-2 times a week	increased	no chance	small chance
Brazil	Para�ba	urban	19	<25	single	Pardo	female	High school	2	2	a little	1	no	at least 8	5	j. Doen�a auto-imune	no	no	no	no	no	less than weekly	1-2 times a week	less than weekly	yes	less than weekly	neutral	relatively good	increased	less than monthly	less than monthly	remained	less than monthly	less than monthly	remained	less than monthly	less than weekly	increased	less than monthly	less than monthly	remained	less than monthly	less than monthly	remained	(almost) daily	1-2 times a week	reduced	big chance	small chance
Brazil	Cear�	urban	47	45-55	single	White	female	High school	3	3	a little	5	yes	3 - 4	3	b. Hipertens�o arterial, l. Ansiedade / P�nico, o. Apneia do sono, p. Ins�nia	no	yes	yes	yes	no	(almost) daily	(almost) daily	(almost) every night	no	never	neutral	poor	reduced	3-5 times a week	(almost) daily	increased	(almost) daily	(almost) daily	remained	(almost) daily	(almost) daily	remained	(almost) every night	(almost) every night	remained	less than monthly	(almost) every night	increased	1-2 times a week	1-2 times a week	remained	big chance	big chance
Brazil	S�o Paulo	urban	25	<25	single	White	male	higher education	3	3	not at all	3	unaware	at least 8	2	NA	no	no	no	no	no	less than weekly	1-2 times a week	3-5 times a week	yes	3-5 times a week	neutral	relatively good	increased	3-5 times a week	1-2 times a week	reduced	3-5 times a week	1-2 times a week	reduced	3-5 times a week	1-2 times a week	reduced	less than monthly	less than monthly	remained	less than monthly	less than monthly	remained	1-2 times a week	1-2 times a week	remained	no chance	no chance
Brazil	Rio Grande do Norte	urban	22	<25	single	White	female	higher education	4	4	a little	5	no	7 - 8	1	i. Alergia (atopia, alergia sazonal, outras alergias)	no	no	no	no	no	less than weekly	less than weekly	never	no	never	relatively good	neutral	reduced	less than weekly	less than weekly	remained	less than monthly	less than monthly	remained	less than monthly	less than weekly	increased	less than weekly	less than weekly	remained	less than monthly	less than monthly	remained	less than weekly	less than weekly	remained	no chance	small chance
Brazil	Rio Grande do Norte	urban	21	<25	single	Pardo	female	High school	4	4	a little	7	unaware	at least 8	2	e. Outro dist�rbio neurol�gico, f1. Asma, i. Alergia (atopia, alergia sazonal, outras alergias)	no	no	no	no	no	never	3-5 times a week	less than weekly	no	never	neutral	relatively good	increased	(almost) daily	(almost) daily	remained	1-2 times a week	less than weekly	reduced	1-2 times a week	less than weekly	reduced	1-2 times a week	1-2 times a week	remained	3-5 times a week	less than weekly	reduced	(almost) daily	(almost) daily	remained	small chance	small chance
Brazil	Rio Grande do Norte	urban	24	<25	single	White	female	technical education	2	2	a little	0	unaware	up to 2	2	k. Depress�o, l. Ansiedade / P�nico	yes	yes	no	no	no	less than weekly	1-2 times a week	less than weekly	yes	less than monthly	good	neutral	reduced	3-5 times a week	less than monthly	reduced	1-2 times a week	less than monthly	reduced	less than monthly	(almost) daily	increased	less than monthly	less than monthly	remained	less than monthly	less than monthly	remained	1-2 times a week	less than monthly	reduced	moderate chance	no chance
Brazil	S�o Paulo	urban	33	25-35	married	White	female	higher education	2	2	considerably	0	unaware	5 - 6	1	i. Alergia (atopia, alergia sazonal, outras alergias), j. Doen�a auto-imune, l. Ansiedade / P�nico	no	yes	no	no	no	never	3-5 times a week	never	no	never	relatively good	neutral	reduced	less than monthly	less than monthly	remained	less than monthly	less than monthly	remained	less than monthly	less than monthly	remained	less than monthly	less than monthly	remained	less than monthly	less than monthly	remained	1-2 times a week	(almost) daily	increased	no chance	no chance
Brazil	Pernambuco	urban	38	35-45	married	Pardo	female	higher education	4	4	not at all	6	no	at least 8	2	k. Depress�o	yes	no	no	no	no	never	less than weekly	never	yes	less than monthly	good	relatively good	reduced	less than monthly	less than weekly	increased	less than monthly	less than weekly	increased	less than monthly	less than monthly	remained	less than monthly	less than monthly	remained	less than monthly	less than monthly	remained	less than monthly	less than monthly	remained	small chance	small chance
Brazil	Pernambuco	urban	38	35-45	married	Pardo	female	higher education	4	4	not at all	6	no	at least 8	2	k. Depress�o	yes	no	no	no	no	never	less than weekly	never	yes	less than monthly	good	relatively good	reduced	less than monthly	less than weekly	increased	less than monthly	less than weekly	increased	less than monthly	less than monthly	remained	less than monthly	less than monthly	remained	less than monthly	less than monthly	remained	less than monthly	less than monthly	remained	small chance	small chance
Brazil	Rio Grande do Norte	urban	22	<25	single	Black	female	High school	4	4	not at all	3	yes	at least 8	4	f1. Asma, i. Alergia (atopia, alergia sazonal, outras alergias)	no	no	no	no	no	1-2 times a week	1-2 times a week	never	no	never	relatively good	neutral	reduced	3-5 times a week	(almost) daily	increased	less than monthly	1-2 times a week	increased	less than monthly	less than monthly	remained	less than monthly	less than monthly	remained	less than monthly	less than monthly	remained	1-2 times a week	less than monthly	reduced	no chance	no chance
Brazil	S�o Paulo	urban	45	35-45	single	White	female	master's degree	3	3	not at all	0	no	7 - 8	2	NA	no	no	no	no	no	1-2 times a week	(almost) daily	never	no	never	relatively poor	relatively poor	remained	3-5 times a week	(almost) daily	increased	3-5 times a week	3-5 times a week	remained	(almost) daily	(almost) daily	remained	less than monthly	less than monthly	remained	less than monthly	less than monthly	remained	1-2 times a week	1-2 times a week	remained	no chance	no chance
Brazil	Pernambuco	urban	33	25-35	single	Pardo	female	doctorate	1	1	considerably	1	no	at least 8	2	NA	no	no	no	no	no	never	1-2 times a week	never	yes	less than weekly	good	neutral	reduced	less than monthly	1-2 times a week	increased	less than monthly	1-2 times a week	increased	less than monthly	3-5 times a week	increased	less than monthly	(almost) every night	increased	less than monthly	less than monthly	remained	1-2 times a week	(almost) daily	increased	small chance	moderate chance
Brazil	Rio Grande do Norte	urban	58	>55	separated	Pardo	female	doctorate	2	2	not at all	10	no	at least 8	2	i. Alergia (atopia, alergia sazonal, outras alergias)	no	no	no	no	no	never	less than weekly	never	no	never	relatively good	relatively good	remained	less than weekly	less than weekly	remained	less than monthly	less than monthly	remained	1-2 times a week	1-2 times a week	remained	less than monthly	less than monthly	remained	less than monthly	less than monthly	remained	less than monthly	less than monthly	remained	no chance	no chance
other	Minas Gerais	urban	31	25-35	married	White	male	doctorate	2	2	not at all	4	unaware	5 - 6	2	l. Ansiedade / P�nico	no	yes	no	no	no	never	3-5 times a week	never	no	never	good	relatively poor	reduced	less than weekly	1-2 times a week	increased	less than monthly	less than monthly	remained	less than monthly	less than weekly	increased	less than monthly	less than monthly	remained	less than monthly	less than monthly	remained	1-2 times a week	3-5 times a week	increased	small chance	small chance
Brazil	Piau�	urban	31	25-35	married	White	female	higher education	2	2	not at all	5	unaware	3 - 4	2	NA	no	no	no	no	no	never	1-2 times a week	never	no	never	good	relatively poor	reduced	less than monthly	1-2 times a week	increased	less than weekly	1-2 times a week	increased	less than monthly	less than monthly	remained	less than monthly	less than weekly	increased	less than monthly	less than monthly	remained	1-2 times a week	1-2 times a week	remained	small chance	small chance
Brazil	Rio Grande do Norte	urban	27	25-35	single	Pardo	male	master's degree	5	5	a little	0	unaware	at least 8	5	k. Depress�o	yes	no	no	no	no	(almost) daily	(almost) daily	never	no	never	relatively good	poor	reduced	less than weekly	3-5 times a week	increased	1-2 times a week	(almost) daily	increased	1-2 times a week	3-5 times a week	increased	less than monthly	less than monthly	remained	less than monthly	less than monthly	remained	3-5 times a week	(almost) daily	increased	moderate chance	big chance
Brazil	Distrito Federal	urban	32	25-35	single	Pardo	female	higher education	3	3	not at all	0	unaware	at least 8	2	i. Alergia (atopia, alergia sazonal, outras alergias)	no	no	no	no	no	less than weekly	less than weekly	never	no	never	good	relatively good	reduced	1-2 times a week	1-2 times a week	remained	less than weekly	3-5 times a week	increased	(almost) daily	3-5 times a week	reduced	less than monthly	less than monthly	remained	less than monthly	less than monthly	remained	3-5 times a week	1-2 times a week	reduced	big chance	small chance
Brazil	S�o Paulo	urban	28	25-35	single	White	male	higher education	2	2	not at all	0	no	at least 8	1	NA	no	no	no	no	no	never	1-2 times a week	never	no	never	relatively good	relatively good	remained	less than weekly	less than weekly	remained	1-2 times a week	1-2 times a week	remained	less than weekly	less than weekly	remained	less than monthly	less than monthly	remained	less than monthly	less than monthly	remained	less than monthly	less than monthly	remained	no chance	no chance
Brazil	Rio Grande do Norte	urban	22	<25	single	Pardo	female	High school	6	6 or more	considerably	2	unaware	7 - 8	4	p. Ins�nia	no	no	no	yes	no	(almost) daily	3-5 times a week	never	no	never	good	neutral	reduced	1-2 times a week	3-5 times a week	increased	less than monthly	1-2 times a week	increased	less than weekly	1-2 times a week	increased	1-2 times a week	less than weekly	reduced	less than monthly	less than monthly	remained	1-2 times a week	1-2 times a week	remained	no chance	small chance
Brazil	S�o Paulo	urban	31	25-35	separated	White	male	master's degree	2	2	not at all	0	unaware	at least 8	2	f1. Asma, o. Apneia do sono	no	no	yes	no	no	3-5 times a week	1-2 times a week	1-2 times a week	yes	less than weekly	relatively good	relatively good	remained	1-2 times a week	less than weekly	reduced	less than monthly	less than monthly	remained	less than monthly	less than weekly	increased	less than monthly	less than monthly	remained	less than monthly	less than monthly	remained	3-5 times a week	less than monthly	reduced	moderate chance	no chance
Brazil	S�o Paulo	urban	26	25-35	single	Pardo	female	higher education	1	1	considerably	0	unaware	at least 8	1	l. Ansiedade / P�nico, p. Ins�nia	no	yes	no	yes	no	less than weekly	1-2 times a week	never	no	never	neutral	poor	reduced	1-2 times a week	(almost) daily	increased	1-2 times a week	(almost) daily	increased	less than weekly	3-5 times a week	increased	less than monthly	less than monthly	remained	less than monthly	less than monthly	remained	1-2 times a week	(almost) daily	increased	no chance	big chance
other	Tocantins	urban	43	35-45	married	White	female	High school	4	4	not at all	0	no	5 - 6	4	NA	no	no	no	no	no	1-2 times a week	1-2 times a week	never	no	never	good	good	remained	less than monthly	less than monthly	remained	less than monthly	less than monthly	remained	less than monthly	less than monthly	remained	less than monthly	less than monthly	remained	less than monthly	less than monthly	remained	less than weekly	less than weekly	remained	no chance	no chance
Brazil	S�o Paulo	urban	43	35-45	married	White	female	higher education	3	3	not at all	1	unaware	at least 8	3	NA	no	no	no	no	no	never	less than weekly	never	no	never	neutral	neutral	remained	3-5 times a week	less than weekly	reduced	less than monthly	less than monthly	remained	less than weekly	less than weekly	remained	less than monthly	less than monthly	remained	less than monthly	less than monthly	remained	3-5 times a week	less than monthly	reduced	moderate chance	no chance
other	S�o Paulo	urban	24	<25	married	White	female	higher education	4	4	considerably	0	no	at least 8	2	NA	no	no	no	no	no	never	less than weekly	never	no	never	neutral	relatively poor	reduced	less than monthly	less than monthly	remained	(almost) daily	(almost) daily	remained	1-2 times a week	(almost) daily	increased	1-2 times a week	3-5 times a week	increased	less than monthly	less than monthly	remained	3-5 times a week	(almost) daily	increased	big chance	big chance
Brazil	S�o Paulo	urban	39	35-45	married	White	female	higher education	3	3	not at all	0	no	at least 8	3	NA	no	no	no	no	no	less than weekly	1-2 times a week	never	yes	less than monthly	neutral	relatively good	increased	less than monthly	less than monthly	remained	less than monthly	less than monthly	remained	less than monthly	less than monthly	remained	less than monthly	less than monthly	remained	less than monthly	less than monthly	remained	3-5 times a week	1-2 times a week	reduced	big chance	small chance
Brazil	Rio Grande do Norte	urban	37	35-45	separated	White	male	master's degree	2	2	a little	0	unaware	at least 8	2	NA	no	no	no	no	no	never	1-2 times a week	less than weekly	no	never	neutral	good	increased	3-5 times a week	less than weekly	reduced	1-2 times a week	less than weekly	reduced	less than weekly	less than monthly	reduced	less than weekly	1-2 times a week	increased	less than monthly	less than monthly	remained	3-5 times a week	less than weekly	reduced	moderate chance	small chance
Brazil	S�o Paulo	urban	29	25-35	single	White	female	higher education	2	2	a little	2	no	at least 8	4	NA	no	no	no	no	no	1-2 times a week	3-5 times a week	never	no	never	good	relatively poor	reduced	1-2 times a week	(almost) daily	increased	1-2 times a week	(almost) daily	increased	1-2 times a week	3-5 times a week	increased	less than monthly	less than monthly	remained	less than monthly	less than monthly	remained	1-2 times a week	(almost) daily	increased	small chance	moderate chance
Brazil	S�o Paulo	urban	70	>55	single	White	female	higher education	1	1	a little	0	no	at least 8	1	b. Hipertens�o arterial, j. Doen�a auto-imune	no	no	no	no	no	never	less than weekly	never	no	never	good	good	remained	less than monthly	less than monthly	remained	less than monthly	less than monthly	remained	less than monthly	less than monthly	remained	less than weekly	less than weekly	remained	less than monthly	less than monthly	remained	less than weekly	less than weekly	remained	small chance	small chance
Brazil	Rio Grande do Norte	urban	66	>55	married	Pardo	female	doctorate	2	2	a little	0	no	at least 8	2	NA	no	no	no	no	no	less than weekly	3-5 times a week	never	no	never	good	relatively good	reduced	1-2 times a week	3-5 times a week	increased	less than weekly	1-2 times a week	increased	less than weekly	1-2 times a week	increased	less than weekly	less than weekly	remained	less than monthly	less than monthly	remained	less than weekly	3-5 times a week	increased	small chance	moderate chance
Brazil	Rio Grande do Norte	urban	66	>55	married	Pardo	female	doctorate	2	2	a little	0	no	at least 8	2	NA	no	no	no	no	no	less than weekly	3-5 times a week	never	no	never	good	relatively good	reduced	1-2 times a week	3-5 times a week	increased	less than weekly	1-2 times a week	increased	less than weekly	1-2 times a week	increased	less than weekly	less than weekly	remained	less than monthly	less than monthly	remained	less than weekly	3-5 times a week	increased	small chance	moderate chance
Brazil	Rio Grande do Norte	urban	35	25-35	single	Black	female	higher education	1	1	too much	1	unaware	at least 8	1	f1. Asma, l. Ansiedade / P�nico, p. Ins�nia	no	yes	no	yes	no	1-2 times a week	(almost) daily	never	no	never	relatively poor	poor	reduced	(almost) daily	(almost) daily	remained	1-2 times a week	1-2 times a week	remained	1-2 times a week	1-2 times a week	remained	1-2 times a week	1-2 times a week	remained	less than monthly	less than monthly	remained	1-2 times a week	1-2 times a week	remained	small chance	small chance
Brazil	S�o Paulo	urban	44	35-45	married	White	female	master's degree	4	4	not at all	0	no	at least 8	4	NA	no	no	no	no	no	less than weekly	less than weekly	never	no	never	good	good	remained	less than monthly	less than monthly	remained	less than monthly	less than monthly	remained	less than monthly	less than monthly	remained	less than monthly	less than monthly	remained	less than monthly	less than monthly	remained	1-2 times a week	less than monthly	reduced	no chance	no chance
Brazil	Rio Grande do Norte	urban	21	<25	single	Pardo	female	High school	4	4	a little	0	no	at least 8	3	f1. Asma	no	no	no	no	no	never	3-5 times a week	never	yes	less than monthly	relatively good	neutral	reduced	less than monthly	3-5 times a week	increased	less than monthly	less than weekly	increased	less than monthly	less than monthly	remained	less than monthly	less than monthly	remained	less than monthly	less than monthly	remained	3-5 times a week	less than monthly	reduced	big chance	small chance
other	Acre	urban	21	<25	single	White	female	higher education	3	3	a little	0	unaware	5 - 6	3	NA	no	no	no	no	no	never	(almost) daily	less than weekly	yes	less than monthly	relatively good	neutral	reduced	1-2 times a week	3-5 times a week	increased	less than monthly	less than monthly	remained	1-2 times a week	3-5 times a week	increased	1-2 times a week	3-5 times a week	increased	less than monthly	less than monthly	remained	3-5 times a week	1-2 times a week	reduced	moderate chance	small chance
Brazil	S�o Paulo	urban	26	25-35	single	White	female	higher education	3	3	a little	6	unaware	at least 8	3	d. Doen�a cerebrovascular, i. Alergia (atopia, alergia sazonal, outras alergias), l. Ansiedade / P�nico, q. Outro dist�rbio do sono	no	yes	no	no	yes	never	3-5 times a week	never	yes	less than monthly	relatively good	relatively good	remained	less than monthly	1-2 times a week	increased	less than monthly	less than weekly	increased	less than monthly	1-2 times a week	increased	less than weekly	less than weekly	remained	less than monthly	less than monthly	remained	(almost) daily	1-2 times a week	reduced	big chance	small chance
Brazil	Rio Grande do Norte	urban	22	<25	single	White	male	High school	2	2	considerably	8	unaware	at least 8	2	NA	no	no	no	no	no	never	never	never	no	never	relatively good	relatively good	remained	less than monthly	less than monthly	remained	less than monthly	less than monthly	remained	less than monthly	less than monthly	remained	less than monthly	less than monthly	remained	less than monthly	less than monthly	remained	less than monthly	less than monthly	remained	no chance	no chance
Brazil	Rio Grande do Norte	urban	28	25-35	married	White	female	higher education	2	2	not at all	2	no	at least 8	2	k. Depress�o	yes	no	no	no	no	never	3-5 times a week	never	no	never	neutral	neutral	remained	1-2 times a week	1-2 times a week	remained	3-5 times a week	3-5 times a week	remained	less than weekly	less than weekly	remained	1-2 times a week	1-2 times a week	remained	less than monthly	less than monthly	remained	3-5 times a week	3-5 times a week	remained	small chance	small chance
Brazil	Rio Grande do Norte	urban	32	25-35	single	White	female	master's degree	4	4	a little	2	no	at least 8	1	l. Ansiedade / P�nico	no	yes	no	no	no	never	3-5 times a week	never	no	never	poor	relatively poor	increased	(almost) daily	1-2 times a week	reduced	(almost) daily	(almost) daily	remained	1-2 times a week	1-2 times a week	remained	less than monthly	less than monthly	remained	less than monthly	less than monthly	remained	(almost) daily	3-5 times a week	reduced	big chance	moderate chance
Brazil	Para�ba	urban	29	25-35	married	Pardo	male	High school	2	2	a lot	0	no	at least 8	2	NA	no	no	no	no	no	never	3-5 times a week	never	yes	less than monthly	good	poor	reduced	less than monthly	(almost) daily	increased	less than monthly	3-5 times a week	increased	less than weekly	1-2 times a week	increased	less than monthly	3-5 times a week	increased	less than monthly	less than monthly	remained	less than monthly	3-5 times a week	increased	small chance	big chance
Brazil	Rio Grande do Norte	urban	44	35-45	single	White	female	higher education	3	3	not at all	2	unaware	at least 8	3	NA	no	no	no	no	no	never	less than weekly	never	yes	3-5 times a week	relatively good	neutral	reduced	less than monthly	less than weekly	increased	less than monthly	less than weekly	increased	less than monthly	less than monthly	remained	less than monthly	less than monthly	remained	less than monthly	less than monthly	remained	less than monthly	less than monthly	remained	moderate chance	small chance
Brazil	Para�ba	urban	19	<25	single	Pardo	female	High school	2	2	a little	1	no	at least 8	5	j. Doen�a auto-imune	no	no	no	no	no	less than weekly	1-2 times a week	less than weekly	yes	less than weekly	neutral	relatively good	increased	less than monthly	less than monthly	remained	less than monthly	less than monthly	remained	less than monthly	less than weekly	increased	less than monthly	less than monthly	remained	less than monthly	less than monthly	remained	(almost) daily	1-2 times a week	reduced	big chance	small chance
Brazil	Rio Grande do Norte	urban	23	<25	single	White	female	higher education	4	4	a little	4	no	at least 8	4	NA	no	no	no	no	no	1-2 times a week	(almost) daily	never	yes	less than monthly	good	poor	reduced	1-2 times a week	(almost) daily	increased	less than weekly	(almost) daily	increased	less than weekly	3-5 times a week	increased	1-2 times a week	(almost) every night	increased	less than monthly	less than monthly	remained	1-2 times a week	(almost) daily	increased	moderate chance	big chance
Brazil	Rio Grande do Norte	urban	28	25-35	single	White	male	master's degree	3	3	not at all	2	no	at least 8	3	NA	no	no	no	no	no	never	less than weekly	never	no	never	relatively good	relatively poor	reduced	less than weekly	1-2 times a week	increased	less than monthly	less than monthly	remained	less than monthly	less than monthly	remained	less than monthly	1-2 times a week	increased	less than monthly	less than monthly	remained	less than weekly	3-5 times a week	increased	no chance	no chance
Brazil	S�o Paulo	urban	23	<25	single	White	female	higher education	3	3	not at all	1	unaware	at least 8	3	k. Depress�o, l. Ansiedade / P�nico	yes	yes	no	no	no	never	(almost) daily	never	no	never	neutral	neutral	remained	1-2 times a week	(almost) daily	increased	less than monthly	less than weekly	increased	less than monthly	less than weekly	increased	less than monthly	less than monthly	remained	less than weekly	less than weekly	remained	(almost) daily	(almost) daily	remained	big chance	moderate chance
Brazil	Piau�	urban	30	25-35	married	Pardo	male	higher education	6	6 or more	not at all	4	no	at least 8	6	l. Ansiedade / P�nico, p. Ins�nia	no	yes	no	yes	no	never	(almost) daily	never	no	never	relatively poor	poor	reduced	3-5 times a week	3-5 times a week	remained	3-5 times a week	3-5 times a week	remained	1-2 times a week	3-5 times a week	increased	less than weekly	less than weekly	remained	less than monthly	less than weekly	increased	1-2 times a week	3-5 times a week	increased	small chance	no chance
Brazil	Paran�	urban	21	<25	single	White	male	High school	3	3	a little	0	no	5 - 6	3	l. Ansiedade / P�nico	no	yes	no	no	no	less than weekly	1-2 times a week	less than weekly	no	never	relatively good	relatively good	remained	3-5 times a week	(almost) daily	increased	3-5 times a week	(almost) daily	increased	1-2 times a week	(almost) daily	increased	less than weekly	1-2 times a week	increased	less than monthly	less than monthly	remained	1-2 times a week	3-5 times a week	increased	small chance	small chance
Brazil	Rio Grande do Sul	urban	20	<25	single	White	female	High school	3	3	not at all	0	unaware	at least 8	2	i. Alergia (atopia, alergia sazonal, outras alergias), l. Ansiedade / P�nico	no	yes	no	no	no	never	(almost) daily	never	yes	less than monthly	relatively good	relatively good	remained	less than weekly	1-2 times a week	increased	less than monthly	less than weekly	increased	less than weekly	less than monthly	reduced	less than monthly	less than monthly	remained	less than monthly	less than monthly	remained	(almost) daily	3-5 times a week	reduced	big chance	moderate chance
Brazil	S�o Paulo	urban	43	35-45	separated	White	male	technical education	2	2	considerably	0	no	at least 8	2	NA	no	no	no	no	no	never	never	never	no	never	good	good	remained	less than monthly	less than monthly	remained	less than monthly	less than monthly	remained	less than monthly	less than monthly	remained	less than monthly	less than monthly	remained	less than monthly	less than monthly	remained	less than monthly	less than monthly	remained	no chance	no chance
Brazil	Piau�	urban	23	<25	single	White	female	High school	3	3	considerably	2	unaware	at least 8	2	i. Alergia (atopia, alergia sazonal, outras alergias), k. Depress�o, l. Ansiedade / P�nico, m. Problemas de aten��o ou concentra��o / TDAH	yes	yes	no	no	no	never	1-2 times a week	never	no	never	good	good	remained	less than monthly	less than monthly	remained	less than monthly	less than monthly	remained	less than monthly	less than monthly	remained	1-2 times a week	1-2 times a week	remained	less than monthly	less than monthly	remained	3-5 times a week	(almost) daily	increased	no chance	no chance
Brazil	Rio de Janeiro	urban	29	25-35	married	White	female	doctorate	2	2	a little	0	no	at least 8	2	NA	no	no	no	no	no	less than weekly	less than weekly	never	no	never	good	neutral	reduced	less than monthly	3-5 times a week	increased	less than monthly	1-2 times a week	increased	less than monthly	1-2 times a week	increased	less than monthly	less than monthly	remained	less than monthly	less than monthly	remained	1-2 times a week	3-5 times a week	increased	no chance	small chance
Brazil	Rio de Janeiro	urban	21	<25	married	Pardo	female	High school	2	2	considerably	0	unaware	0	NA	k. Depress�o, l. Ansiedade / P�nico	yes	yes	no	no	no	never	(almost) daily	never	no	never	neutral	neutral	remained	less than weekly	less than weekly	remained	less than weekly	less than weekly	remained	less than monthly	less than monthly	remained	less than weekly	less than weekly	remained	less than monthly	less than monthly	remained	less than weekly	less than weekly	remained	moderate chance	moderate chance
other	Rio Grande do Norte	urban	32	25-35	married	White	female	master's degree	2	2	not at all	3	unaware	at least 8	2	i. Alergia (atopia, alergia sazonal, outras alergias)	no	no	no	no	no	never	less than weekly	never	yes	less than monthly	neutral	relatively poor	reduced	1-2 times a week	1-2 times a week	remained	less than weekly	1-2 times a week	increased	less than weekly	less than weekly	remained	less than monthly	less than monthly	remained	less than monthly	less than monthly	remained	1-2 times a week	1-2 times a week	remained	small chance	small chance
Brazil	Rio Grande do Norte	urban	34	25-35	single	Pardo	female	higher education	1	1	a little	3	no	at least 8	1	NA	no	no	no	no	no	never	1-2 times a week	never	no	never	relatively good	relatively poor	reduced	(almost) daily	(almost) daily	remained	(almost) daily	(almost) daily	remained	(almost) daily	(almost) daily	remained	1-2 times a week	(almost) every night	increased	(almost) every night	(almost) every night	remained	1-2 times a week	1-2 times a week	remained	moderate chance	no chance
Brazil	S�o Paulo	urban	46	45-55	separated	Pardo	female	master's degree	3	3	a little	5	no	0	NA	f1. Asma, i. Alergia (atopia, alergia sazonal, outras alergias), o. Apneia do sono	no	no	yes	no	no	never	1-2 times a week	never	no	never	relatively poor	poor	reduced	1-2 times a week	3-5 times a week	increased	1-2 times a week	3-5 times a week	increased	1-2 times a week	3-5 times a week	increased	less than monthly	less than monthly	remained	less than monthly	less than monthly	remained	1-2 times a week	1-2 times a week	remained	small chance	small chance
Brazil	Mato Grosso	urban	26	25-35	single	White	female	higher education	1	1	not at all	8	yes	3 - 4	1	l. Ansiedade / P�nico, m. Problemas de aten��o ou concentra��o / TDAH	no	yes	no	no	no	never	less than weekly	never	no	never	good	relatively good	reduced	less than monthly	less than weekly	increased	less than monthly	less than weekly	increased	less than monthly	less than weekly	increased	less than monthly	less than monthly	remained	less than monthly	less than weekly	increased	less than weekly	1-2 times a week	increased	small chance	moderate chance
Brazil	Rio Grande do Norte	urban	57	>55	married	White	female	higher education	3	3	a little	10	yes	3 - 4	3	f1. Asma	no	no	no	no	no	less than weekly	never	never	yes	less than monthly	relatively good	good	increased	(almost) daily	less than monthly	reduced	less than monthly	less than monthly	remained	(almost) daily	less than monthly	reduced	less than monthly	less than monthly	remained	less than monthly	less than monthly	remained	less than monthly	less than monthly	remained	no chance	no chance
Brazil	Rio Grande do Norte	urban	27	25-35	single	White	female	higher education	3	3	not at all	8	yes	3 - 4	3	NA	no	no	no	no	no	1-2 times a week	less than weekly	never	no	never	good	relatively good	reduced	less than monthly	1-2 times a week	increased	less than monthly	less than monthly	remained	less than monthly	1-2 times a week	increased	less than monthly	less than monthly	remained	less than monthly	less than monthly	remained	less than monthly	less than monthly	remained	no chance	no chance
Brazil	Rio Grande do Norte	urban	33	25-35	married	Pardo	female	higher education	2	2	a little	2	no	at least 8	1	NA	no	no	no	no	no	never	less than weekly	never	no	never	good	relatively good	reduced	less than monthly	1-2 times a week	increased	less than monthly	1-2 times a week	increased	3-5 times a week	3-5 times a week	remained	less than monthly	1-2 times a week	increased	less than monthly	less than monthly	remained	less than monthly	less than monthly	remained	moderate chance	no chance
Brazil	Rio Grande do Norte	urban	58	>55	separated	Pardo	female	doctorate	2	2	not at all	10	no	at least 8	2	i. Alergia (atopia, alergia sazonal, outras alergias)	no	no	no	no	no	never	less than weekly	never	no	never	relatively good	relatively good	remained	less than weekly	less than weekly	remained	less than monthly	less than monthly	remained	1-2 times a week	1-2 times a week	remained	less than monthly	less than monthly	remained	less than monthly	less than monthly	remained	less than monthly	less than monthly	remained	no chance	no chance
Brazil	Rio Grande do Norte	urban	58	>55	separated	White	female	higher education	1	1	too much	10	no	5 - 6	1	b. Hipertens�o arterial	no	no	no	no	no	3-5 times a week	1-2 times a week	less than weekly	no	never	good	relatively good	reduced	less than monthly	1-2 times a week	increased	less than monthly	less than monthly	remained	less than monthly	1-2 times a week	increased	1-2 times a week	1-2 times a week	remained	1-2 times a week	1-2 times a week	remained	less than weekly	less than weekly	remained	small chance	small chance
Brazil	Rio Grande do Norte	urban	59	>55	separated	White	female	High school	1	1	not at all	7	no	5 - 6	3	i. Alergia (atopia, alergia sazonal, outras alergias)	no	no	no	no	no	never	never	never	no	never	good	relatively good	reduced	less than monthly	less than weekly	increased	less than monthly	less than weekly	increased	less than monthly	1-2 times a week	increased	less than weekly	1-2 times a week	increased	less than monthly	less than monthly	remained	less than monthly	less than weekly	increased	small chance	moderate chance
Brazil	Rio Grande do Norte	urban	30	25-35	married	White	female	master's degree	2	2	a little	6	unaware	at least 8	2	NA	no	no	no	no	no	never	less than weekly	never	no	never	relatively good	neutral	reduced	1-2 times a week	3-5 times a week	increased	1-2 times a week	3-5 times a week	increased	1-2 times a week	1-2 times a week	remained	less than monthly	less than monthly	remained	less than monthly	less than monthly	remained	less than weekly	1-2 times a week	increased	no chance	small chance
Brazil	Para�ba	urban	19	<25	single	Pardo	female	High school	2	2	a little	1	no	at least 8	5	j. Doen�a auto-imune	no	no	no	no	no	less than weekly	1-2 times a week	less than weekly	yes	less than weekly	neutral	relatively good	increased	less than monthly	less than monthly	remained	less than monthly	less than monthly	remained	less than monthly	less than weekly	increased	less than monthly	less than monthly	remained	less than monthly	less than monthly	remained	(almost) daily	1-2 times a week	reduced	big chance	small chance
Brazil	Minas Gerais	urban	37	35-45	single	White	male	High school	1	1	not at all	0	no	up to 2	1	m. Problemas de aten��o ou concentra��o / TDAH	no	no	no	no	no	never	3-5 times a week	less than weekly	no	never	relatively good	relatively good	remained	less than monthly	less than monthly	remained	less than monthly	less than monthly	remained	less than weekly	less than weekly	remained	less than monthly	less than monthly	remained	less than monthly	less than monthly	remained	3-5 times a week	3-5 times a week	remained	small chance	small chance
Brazil	S�o Paulo	urban	27	25-35	single	White	male	higher education	4	4	not at all	0	no	at least 8	4	k. Depress�o, l. Ansiedade / P�nico, m. Problemas de aten��o ou concentra��o / TDAH	yes	yes	no	no	no	less than weekly	3-5 times a week	never	yes	less than monthly	relatively good	relatively poor	reduced	less than monthly	1-2 times a week	increased	less than weekly	1-2 times a week	increased	less than monthly	less than weekly	increased	less than monthly	less than monthly	remained	less than weekly	less than weekly	remained	3-5 times a week	(almost) daily	increased	small chance	moderate chance
Brazil	Rio Grande do Norte	urban	23	<25	single	Black	female	High school	5	5	a little	0	no	at least 8	3	NA	no	no	no	no	no	never	1-2 times a week	never	yes	less than monthly	relatively good	neutral	reduced	less than monthly	1-2 times a week	increased	less than monthly	1-2 times a week	increased	less than monthly	less than weekly	increased	less than monthly	less than weekly	increased	less than monthly	less than monthly	remained	1-2 times a week	3-5 times a week	increased	small chance	small chance
Brazil	Distrito Federal	urban	41	35-45	married	Pardo	female	higher education	2	2	a little	1	no	at least 8	1	NA	no	no	no	no	no	1-2 times a week	less than weekly	never	yes	less than monthly	good	relatively good	reduced	less than monthly	less than weekly	increased	1-2 times a week	1-2 times a week	remained	less than weekly	less than weekly	remained	less than monthly	less than monthly	remained	less than monthly	less than monthly	remained	less than weekly	less than weekly	remained	moderate chance	moderate chance
Brazil	Rio Grande do Norte	urban	24	<25	single	Black	female	higher education	4	4	not at all	0	no	at least 8	2	NA	no	no	no	no	no	never	less than weekly	never	yes	less than monthly	good	relatively good	reduced	less than monthly	1-2 times a week	increased	less than monthly	less than weekly	increased	less than monthly	less than monthly	remained	less than weekly	less than weekly	remained	less than monthly	less than monthly	remained	less than weekly	less than weekly	remained	small chance	small chance
Brazil	Paran�	urban	19	<25	single	White	female	High school	3	3	a little	0	no	0	NA	NA	no	no	no	no	no	never	never	never	no	never	good	good	remained	less than monthly	less than weekly	increased	less than monthly	less than weekly	increased	less than monthly	less than weekly	increased	less than monthly	less than monthly	remained	less than monthly	less than monthly	remained	less than monthly	less than weekly	increased	no chance	no chance
Brazil	S�o Paulo	urban	43	35-45	separated	White	male	technical education	2	2	considerably	0	no	at least 8	2	NA	no	no	no	no	no	never	never	never	no	never	good	good	remained	less than monthly	less than monthly	remained	less than monthly	less than monthly	remained	less than monthly	less than monthly	remained	less than monthly	less than monthly	remained	less than monthly	less than monthly	remained	less than monthly	less than monthly	remained	no chance	no chance
Brazil	S�o Paulo	urban	37	35-45	single	White	female	higher education	1	1	considerably	1	no	at least 8	1	NA	no	no	no	no	no	never	3-5 times a week	never	no	never	good	relatively good	reduced	less than monthly	1-2 times a week	increased	less than monthly	1-2 times a week	increased	less than monthly	less than monthly	remained	less than monthly	less than monthly	remained	less than monthly	less than monthly	remained	3-5 times a week	less than weekly	reduced	moderate chance	small chance
Brazil	Rio Grande do Norte	urban	32	25-35	single	Pardo	male	higher education	3	3	considerably	2	no	at least 8	3	NA	no	no	no	no	no	1-2 times a week	(almost) daily	never	no	never	neutral	poor	reduced	1-2 times a week	(almost) daily	increased	less than weekly	1-2 times a week	increased	less than weekly	less than weekly	remained	less than monthly	less than monthly	remained	less than monthly	less than monthly	remained	(almost) daily	(almost) daily	remained	moderate chance	big chance
Brazil	Rio Grande do Norte	urban	36	35-45	single	White	female	higher education	1	1	a little	7	unaware	at least 8	1	NA	no	no	no	no	no	less than weekly	1-2 times a week	less than weekly	yes	less than monthly	relatively good	relatively poor	reduced	1-2 times a week	3-5 times a week	increased	less than monthly	3-5 times a week	increased	less than monthly	1-2 times a week	increased	less than monthly	less than monthly	remained	less than monthly	less than monthly	remained	less than weekly	3-5 times a week	increased	small chance	small chance
Brazil	S�o Paulo	urban	29	25-35	single	Black	female	higher education	6	6 or more	not at all	2	no	at least 8	6	NA	no	no	no	no	no	1-2 times a week	(almost) daily	never	yes	less than weekly	relatively good	relatively poor	reduced	less than monthly	3-5 times a week	increased	3-5 times a week	3-5 times a week	remained	less than monthly	less than monthly	remained	less than monthly	less than weekly	increased	less than monthly	less than monthly	remained	less than weekly	(almost) daily	increased	small chance	moderate chance
Brazil	S�o Paulo	urban	28	25-35	single	Pardo	female	technical education	4	4	a little	0	no	7 - 8	4	NA	no	no	no	no	no	never	1-2 times a week	never	no	never	good	relatively good	reduced	1-2 times a week	1-2 times a week	remained	1-2 times a week	less than weekly	reduced	1-2 times a week	1-2 times a week	remained	less than monthly	less than monthly	remained	less than monthly	less than monthly	remained	1-2 times a week	less than weekly	reduced	small chance	small chance
Brazil	S�o Paulo	urban	23	<25	single	Black	male	High school	4	4	a little	2	yes	3 - 4	3	NA	no	no	no	no	no	1-2 times a week	(almost) daily	never	yes	less than weekly	neutral	poor	reduced	1-2 times a week	(almost) daily	increased	1-2 times a week	(almost) daily	increased	1-2 times a week	(almost) daily	increased	less than monthly	(almost) every night	increased	less than monthly	less than monthly	remained	3-5 times a week	(almost) daily	increased	small chance	big chance
Brazil	Rio Grande do Norte	urban	19	<25	single	White	female	High school	5	5	a little	0	unaware	3 - 4	3	i. Alergia (atopia, alergia sazonal, outras alergias)	no	no	no	no	no	1-2 times a week	less than weekly	never	no	never	relatively good	relatively good	remained	less than weekly	less than weekly	remained	less than monthly	less than monthly	remained	3-5 times a week	1-2 times a week	reduced	less than weekly	less than weekly	remained	less than monthly	less than monthly	remained	less than weekly	less than monthly	reduced	small chance	no chance
Brazil	S�o Paulo	urban	24	<25	single	Pardo	female	High school	3	3	a little	2	unaware	at least 8	3	NA	no	no	no	no	no	never	(almost) daily	never	yes	3-5 times a week	relatively poor	neutral	increased	3-5 times a week	(almost) daily	increased	1-2 times a week	(almost) daily	increased	less than monthly	less than weekly	increased	less than monthly	less than monthly	remained	1-2 times a week	less than monthly	reduced	(almost) daily	(almost) daily	remained	moderate chance	big chance
Brazil	Rio Grande do Norte	urban	22	<25	single	Black	male	High school	3	3	not at all	0	unaware	at least 8	2	NA	no	no	no	no	no	less than weekly	less than weekly	never	no	never	good	neutral	reduced	less than monthly	less than weekly	increased	less than monthly	less than monthly	remained	less than monthly	less than monthly	remained	less than monthly	less than monthly	remained	less than monthly	less than monthly	remained	less than weekly	less than weekly	remained	small chance	no chance
Brazil	S�o Paulo	urban	35	25-35	single	White	female	higher education	1	1	not at all	5	no	at least 8	1	i. Alergia (atopia, alergia sazonal, outras alergias), l. Ansiedade / P�nico, m. Problemas de aten��o ou concentra��o / TDAH, p. Ins�nia	no	yes	no	yes	no	never	1-2 times a week	never	yes	less than monthly	good	poor	reduced	1-2 times a week	(almost) daily	increased	1-2 times a week	(almost) daily	increased	less than monthly	(almost) daily	increased	less than monthly	3-5 times a week	increased	less than monthly	less than monthly	remained	1-2 times a week	(almost) daily	increased	small chance	small chance
Brazil	S�o Paulo	urban	27	25-35	single	White	male	higher education	1	1	a little	0	unaware	at least 8	1	NA	no	no	no	no	no	never	less than weekly	never	yes	less than weekly	relatively good	neutral	reduced	less than monthly	less than monthly	remained	less than monthly	less than monthly	remained	less than monthly	less than monthly	remained	less than monthly	less than monthly	remained	less than monthly	less than monthly	remained	1-2 times a week	1-2 times a week	remained	no chance	no chance
Brazil	Rio Grande do Norte	urban	19	<25	single	White	female	High school	5	5	a little	0	unaware	3 - 4	3	i. Alergia (atopia, alergia sazonal, outras alergias)	no	no	no	no	no	1-2 times a week	less than weekly	never	no	never	relatively good	relatively good	remained	less than weekly	less than weekly	remained	less than monthly	less than monthly	remained	3-5 times a week	1-2 times a week	reduced	less than weekly	less than weekly	remained	less than monthly	less than monthly	remained	less than weekly	less than monthly	reduced	small chance	no chance
Brazil	Rio Grande do Norte	urban	30	25-35	single	White	female	High school	2	2	not at all	2	no	at least 8	2	f1. Asma, i. Alergia (atopia, alergia sazonal, outras alergias), p. Ins�nia	no	no	no	yes	no	never	(almost) daily	never	no	never	relatively poor	relatively poor	remained	(almost) daily	(almost) daily	remained	(almost) daily	(almost) daily	remained	(almost) daily	(almost) daily	remained	3-5 times a week	3-5 times a week	remained	less than monthly	(almost) every night	increased	(almost) daily	(almost) daily	remained	small chance	no chance
Brazil	Minas Gerais	urban	57	>55	single	White	female	High school	1	1	a little	1	no	up to 2	1	b. Hipertens�o arterial, o. Apneia do sono	no	no	yes	no	no	(almost) daily	1-2 times a week	(almost) every night	no	never	good	relatively good	reduced	(almost) daily	less than weekly	reduced	1-2 times a week	less than weekly	reduced	1-2 times a week	1-2 times a week	remained	1-2 times a week	1-2 times a week	remained	less than monthly	(almost) every night	increased	1-2 times a week	less than monthly	reduced	big chance	moderate chance
Brazil	Rio Grande do Norte	urban	41	35-45	married	Pardo	female	High school	3	3	a little	9	yes	3 - 4	3	NA	no	no	no	no	no	never	1-2 times a week	never	yes	less than weekly	relatively good	neutral	reduced	less than weekly	(almost) daily	increased	less than weekly	1-2 times a week	increased	1-2 times a week	3-5 times a week	increased	less than monthly	less than monthly	remained	less than monthly	less than monthly	remained	less than monthly	less than weekly	increased	small chance	moderate chance
Brazil	Rio Grande do Norte	urban	41	35-45	married	Pardo	female	High school	3	3	a little	9	yes	3 - 4	3	NA	no	no	no	no	no	never	1-2 times a week	never	yes	less than weekly	relatively good	neutral	reduced	less than weekly	(almost) daily	increased	less than weekly	1-2 times a week	increased	1-2 times a week	3-5 times a week	increased	less than monthly	less than monthly	remained	less than monthly	less than monthly	remained	less than monthly	less than weekly	increased	small chance	moderate chance
Brazil	Rio Grande do Norte	urban	37	35-45	married	White	male	higher education	2	2	a little	0	unaware	0	NA	NA	no	no	no	no	no	less than weekly	less than weekly	never	no	never	relatively good	relatively good	remained	less than weekly	less than weekly	remained	1-2 times a week	1-2 times a week	remained	1-2 times a week	1-2 times a week	remained	less than monthly	less than monthly	remained	less than monthly	less than monthly	remained	less than weekly	less than weekly	remained	no chance	no chance
Brazil	Rio Grande do Norte	urban	33	25-35	single	White	female	higher education	3	3	not at all	8	no	5 - 6	2	NA	no	no	no	no	no	never	less than weekly	never	yes	less than monthly	good	relatively poor	reduced	less than monthly	3-5 times a week	increased	less than monthly	1-2 times a week	increased	less than weekly	less than weekly	remained	less than monthly	less than monthly	remained	less than monthly	less than weekly	increased	less than monthly	1-2 times a week	increased	no chance	no chance
Brazil	S�o Paulo	urban	44	35-45	married	Pardo	female	master's degree	2	2	not at all	4	no	at least 8	2	b. Hipertens�o arterial, f1. Asma, i. Alergia (atopia, alergia sazonal, outras alergias), k. Depress�o, l. Ansiedade / P�nico, p. Ins�nia	yes	yes	no	yes	no	(almost) daily	3-5 times a week	never	no	never	relatively poor	relatively good	increased	1-2 times a week	3-5 times a week	increased	3-5 times a week	1-2 times a week	reduced	less than monthly	less than monthly	remained	1-2 times a week	3-5 times a week	increased	1-2 times a week	less than weekly	reduced	less than monthly	less than weekly	increased	no chance	no chance
Brazil	Rio Grande do Norte	urban	62	>55	single	White	female	higher education	1	1	not at all	5	no	3 - 4	1	i. Alergia (atopia, alergia sazonal, outras alergias)	no	no	no	no	no	less than weekly	less than weekly	never	no	never	good	good	remained	less than monthly	less than monthly	remained	less than monthly	less than monthly	remained	less than monthly	less than monthly	remained	less than monthly	less than monthly	remained	less than monthly	less than monthly	remained	less than monthly	less than monthly	remained	small chance	small chance
Brazil	S�o Paulo	urban	31	25-35	married	White	female	master's degree	2	2	considerably	2	no	at least 8	2	NA	no	no	no	no	no	never	1-2 times a week	never	no	never	relatively poor	relatively good	increased	1-2 times a week	less than weekly	reduced	1-2 times a week	less than weekly	reduced	3-5 times a week	1-2 times a week	reduced	less than monthly	less than monthly	remained	1-2 times a week	less than weekly	reduced	1-2 times a week	less than weekly	reduced	no chance	no chance
Brazil	Rio Grande do Norte	urban	66	>55	married	Pardo	female	master's degree	2	2	not at all	0	unaware	at least 8	2	NA	no	no	no	no	no	3-5 times a week	1-2 times a week	never	no	never	good	relatively good	reduced	less than monthly	less than monthly	remained	less than monthly	less than monthly	remained	less than monthly	less than monthly	remained	less than monthly	less than monthly	remained	less than monthly	less than monthly	remained	less than monthly	less than monthly	remained	no chance	no chance
Brazil	Cear�	urban	35	25-35	single	White	female	master's degree	1	1	not at all	1	unaware	up to 2	1	b. Hipertens�o arterial	no	no	no	no	no	(almost) daily	3-5 times a week	never	yes	less than monthly	relatively good	poor	reduced	less than weekly	3-5 times a week	increased	less than monthly	3-5 times a week	increased	less than weekly	3-5 times a week	increased	1-2 times a week	1-2 times a week	remained	less than monthly	less than monthly	remained	1-2 times a week	3-5 times a week	increased	no chance	no chance
Brazil	Minas Gerais	urban	37	35-45	married	White	female	High school	3	3	considerably	0	unaware	0	NA	NA	no	no	no	no	no	1-2 times a week	1-2 times a week	never	no	never	good	relatively good	reduced	less than monthly	less than monthly	remained	less than monthly	less than monthly	remained	less than monthly	less than monthly	remained	less than monthly	less than monthly	remained	less than monthly	less than monthly	remained	less than monthly	less than monthly	remained	no chance	no chance
Brazil	S�o Paulo	urban	47	45-55	single	White	male	higher education	1	1	a little	3	no	at least 8	1	j. Doen�a auto-imune	no	no	no	no	no	never	never	never	no	never	good	good	remained	less than weekly	less than weekly	remained	less than monthly	less than monthly	remained	less than weekly	less than weekly	remained	less than monthly	less than monthly	remained	less than monthly	less than monthly	remained	less than monthly	less than monthly	remained	no chance	no chance
Brazil	S�o Paulo	urban	30	25-35	married	White	female	higher education	2	2	not at all	0	unaware	7 - 8	2	NA	no	no	no	no	no	never	1-2 times a week	never	no	never	neutral	neutral	remained	1-2 times a week	(almost) daily	increased	less than weekly	1-2 times a week	increased	less than weekly	1-2 times a week	increased	less than monthly	less than monthly	remained	less than monthly	less than monthly	remained	1-2 times a week	3-5 times a week	increased	no chance	small chance
Brazil	Minas Gerais	urban	32	25-35	single	White	female	higher education	2	2	not at all	0	no	5 - 6	2	NA	no	no	no	no	no	never	1-2 times a week	never	no	never	good	neutral	reduced	3-5 times a week	less than weekly	reduced	less than monthly	less than weekly	increased	less than monthly	less than monthly	remained	1-2 times a week	1-2 times a week	remained	less than monthly	less than monthly	remained	1-2 times a week	3-5 times a week	increased	small chance	small chance
Brazil	Rio Grande do Norte	urban	33	25-35	married	White	female	master's degree	3	3	a little	10	no	at least 8	9	a. Diabetes, i. Alergia (atopia, alergia sazonal, outras alergias)	no	no	no	no	no	never	1-2 times a week	never	no	never	good	relatively poor	reduced	less than monthly	less than monthly	remained	less than monthly	1-2 times a week	increased	less than monthly	3-5 times a week	increased	less than monthly	less than weekly	increased	less than monthly	less than monthly	remained	less than monthly	less than weekly	increased	no chance	no chance
Brazil	Para�ba	urban	40	35-45	married	White	male	higher education	4	4	not at all	0	unaware	5 - 6	4	NA	no	no	no	no	no	(almost) daily	never	1-2 times a week	yes	3-5 times a week	good	neutral	reduced	less than monthly	1-2 times a week	increased	less than monthly	3-5 times a week	increased	less than monthly	3-5 times a week	increased	less than monthly	less than monthly	remained	less than monthly	less than monthly	remained	less than monthly	less than monthly	remained	no chance	no chance
Brazil	Rio Grande do Norte	urban	21	<25	single	White	female	technical education	2	2	not at all	1	no	at least 8	2	NA	no	no	no	no	no	never	less than weekly	never	no	never	good	relatively poor	reduced	less than monthly	(almost) daily	increased	less than monthly	3-5 times a week	increased	less than monthly	less than monthly	remained	less than monthly	less than monthly	remained	less than monthly	less than monthly	remained	3-5 times a week	less than monthly	reduced	moderate chance	small chance
other	Rio Grande do Norte	urban	58	>55	separated	White	female	higher education	3	3	a little	45	no	at least 8	2	a. Diabetes, f1. Asma, l. Ansiedade / P�nico, p. Ins�nia	no	yes	no	yes	no	less than weekly	never	less than weekly	no	never	relatively good	neutral	reduced	3-5 times a week	(almost) daily	increased	1-2 times a week	(almost) daily	increased	1-2 times a week	3-5 times a week	increased	less than monthly	less than monthly	remained	(almost) every night	(almost) every night	remained	less than monthly	less than monthly	remained	no chance	no chance
Brazil	Rio Grande do Norte	urban	22	<25	single	Black	male	higher education	2	2	not at all	0	no	up to 2	1	l. Ansiedade / P�nico, m. Problemas de aten��o ou concentra��o / TDAH	no	yes	no	no	no	3-5 times a week	1-2 times a week	never	no	never	poor	relatively good	increased	(almost) daily	1-2 times a week	reduced	(almost) daily	less than weekly	reduced	(almost) daily	less than weekly	reduced	less than monthly	less than monthly	remained	less than monthly	less than monthly	remained	(almost) daily	1-2 times a week	reduced	moderate chance	small chance
Brazil	Rio Grande do Norte	urban	38	35-45	married	Pardo	male	master's degree	2	2	a little	0	no	at least 8	2	NA	no	no	no	no	no	less than weekly	1-2 times a week	never	no	never	neutral	neutral	remained	less than weekly	less than weekly	remained	less than weekly	less than weekly	remained	less than monthly	less than monthly	remained	less than monthly	less than monthly	remained	less than monthly	less than monthly	remained	less than weekly	less than weekly	remained	no chance	no chance
Brazil	Minas Gerais	urban	26	25-35	single	White	female	High school	3	3	a little	1	unaware	7 - 8	2	l. Ansiedade / P�nico	no	yes	no	no	no	never	1-2 times a week	never	yes	less than weekly	relatively good	relatively good	remained	less than weekly	less than weekly	remained	less than monthly	less than monthly	remained	1-2 times a week	less than weekly	reduced	less than monthly	less than monthly	remained	less than monthly	less than monthly	remained	less than weekly	less than weekly	remained	small chance	moderate chance
Brazil	Rio Grande do Norte	urban	37	35-45	married	Pardo	female	higher education	2	2	too much	4	no	up to 2	2	f1. Asma, i. Alergia (atopia, alergia sazonal, outras alergias)	no	no	no	no	no	1-2 times a week	1-2 times a week	never	yes	less than monthly	relatively good	neutral	reduced	less than monthly	less than monthly	remained	less than monthly	less than monthly	remained	less than weekly	less than weekly	remained	1-2 times a week	1-2 times a week	remained	less than monthly	less than monthly	remained	1-2 times a week	1-2 times a week	remained	small chance	small chance
Brazil	Rio Grande do Norte	urban	56	>55	married	Pardo	female	higher education	4	4	not at all	5	no	at least 8	7	NA	no	no	no	no	no	never	never	never	no	never	relatively good	relatively good	remained	less than weekly	less than weekly	remained	less than weekly	less than weekly	remained	less than monthly	less than monthly	remained	less than monthly	less than monthly	remained	less than monthly	less than monthly	remained	less than monthly	less than monthly	remained	no chance	no chance
Brazil	Rio Grande do Norte	urban	19	<25	single	White	female	High school	5	5	a little	0	unaware	3 - 4	3	i. Alergia (atopia, alergia sazonal, outras alergias)	no	no	no	no	no	1-2 times a week	less than weekly	never	no	never	relatively good	relatively good	remained	less than weekly	less than weekly	remained	less than monthly	less than monthly	remained	3-5 times a week	1-2 times a week	reduced	less than weekly	less than weekly	remained	less than monthly	less than monthly	remained	less than weekly	less than monthly	reduced	small chance	no chance
Brazil	S�o Paulo	urban	20	<25	single	Pardo	female	High school	3	3	a little	3	unaware	at least 8	3	i. Alergia (atopia, alergia sazonal, outras alergias)	no	no	no	no	no	never	(almost) daily	never	no	never	relatively good	poor	reduced	less than weekly	1-2 times a week	increased	less than monthly	less than monthly	remained	less than monthly	less than monthly	remained	less than monthly	less than monthly	remained	less than monthly	less than monthly	remained	(almost) daily	(almost) daily	remained	no chance	no chance
Brazil	Rio Grande do Norte	urban	32	25-35	married	White	male	higher education	2	2	a little	0	no	up to 2	2	NA	no	no	no	no	no	never	less than weekly	never	no	never	relatively good	neutral	reduced	less than monthly	less than weekly	increased	less than weekly	1-2 times a week	increased	less than weekly	1-2 times a week	increased	less than monthly	less than monthly	remained	less than monthly	less than monthly	remained	less than weekly	1-2 times a week	increased	no chance	no chance
Brazil	S�o Paulo	urban	31	25-35	single	White	female	higher education	2	2	a lot	4	unaware	5 - 6	2	k. Depress�o, l. Ansiedade / P�nico	yes	yes	no	no	no	never	1-2 times a week	never	no	never	good	good	remained	less than monthly	less than monthly	remained	less than monthly	less than monthly	remained	less than monthly	less than monthly	remained	less than monthly	less than monthly	remained	(almost) every night	(almost) every night	remained	less than monthly	less than monthly	remained	small chance	small chance
Brazil	Minas Gerais	urban	48	45-55	married	White	male	higher education	3	3	not at all	7	no	3 - 4	1	i. Alergia (atopia, alergia sazonal, outras alergias), o. Apneia do sono	no	no	yes	no	no	(almost) daily	(almost) daily	less than weekly	no	never	relatively poor	relatively poor	remained	less than monthly	less than monthly	remained	(almost) daily	(almost) daily	remained	less than weekly	less than weekly	remained	less than monthly	less than monthly	remained	less than monthly	less than monthly	remained	3-5 times a week	3-5 times a week	remained	big chance	big chance
Brazil	Rio Grande do Norte	urban	57	>55	married	White	female	higher education	5	5	not at all	0	no	at least 8	4	a. Diabetes, b. Hipertens�o arterial, g. Desordem reum�tica, i. Alergia (atopia, alergia sazonal, outras alergias), p. Ins�nia	no	no	no	yes	no	never	never	never	no	never	relatively good	relatively good	remained	less than monthly	less than monthly	remained	less than weekly	less than weekly	remained	less than weekly	less than weekly	remained	less than monthly	less than monthly	remained	less than monthly	less than monthly	remained	less than monthly	less than monthly	remained	no chance	no chance
Brazil	S�o Paulo	urban	37	35-45	married	White	female	higher education	3	3	a little	8	no	at least 8	4	NA	no	no	no	no	no	never	3-5 times a week	never	no	never	relatively good	neutral	reduced	less than monthly	less than monthly	remained	1-2 times a week	3-5 times a week	increased	less than weekly	less than weekly	remained	less than monthly	less than monthly	remained	less than monthly	less than monthly	remained	1-2 times a week	3-5 times a week	increased	small chance	small chance
Brazil	Maranh�o	urban	58	>55	married	White	female	higher education	4	4	not at all	2	no	at least 8	2	b. Hipertens�o arterial, p. Ins�nia	no	no	no	yes	no	(almost) daily	(almost) daily	never	no	never	relatively good	relatively good	remained	(almost) daily	(almost) daily	remained	(almost) daily	(almost) daily	remained	less than monthly	less than monthly	remained	(almost) every night	(almost) every night	remained	(almost) every night	(almost) every night	remained	less than monthly	less than monthly	remained	no chance	no chance
Brazil	Rio Grande do Norte	urban	30	25-35	married	White	female	higher education	3	3	a lot	0	unaware	at least 8	2	k. Depress�o, l. Ansiedade / P�nico	yes	yes	no	no	no	less than weekly	1-2 times a week	less than weekly	yes	less than monthly	relatively good	neutral	reduced	less than monthly	1-2 times a week	increased	less than monthly	1-2 times a week	increased	less than monthly	1-2 times a week	increased	less than monthly	1-2 times a week	increased	less than monthly	less than monthly	remained	less than monthly	1-2 times a week	increased	no chance	moderate chance
Brazil	Rio Grande do Norte	urban	32	25-35	married	White	male	higher education	2	2	a little	0	no	up to 2	2	NA	no	no	no	no	no	never	less than weekly	never	no	never	relatively good	neutral	reduced	less than monthly	less than weekly	increased	less than weekly	1-2 times a week	increased	less than weekly	1-2 times a week	increased	less than monthly	less than monthly	remained	less than monthly	less than monthly	remained	less than weekly	1-2 times a week	increased	no chance	no chance
Brazil	Rio Grande do Norte	urban	25	<25	single	White	female	higher education	2	2	a little	0	no	at least 8	1	i. Alergia (atopia, alergia sazonal, outras alergias), l. Ansiedade / P�nico, m. Problemas de aten��o ou concentra��o / TDAH, p. Ins�nia	no	yes	no	yes	no	never	(almost) daily	never	yes	less than monthly	good	neutral	reduced	less than weekly	(almost) daily	increased	less than monthly	less than monthly	remained	less than monthly	less than monthly	remained	less than monthly	less than monthly	remained	less than monthly	3-5 times a week	increased	1-2 times a week	(almost) daily	increased	small chance	big chance
Brazil	Rio Grande do Norte	urban	51	45-55	married	Pardo	female	High school	3	3	a lot	16	unaware	at least 8	2	a. Diabetes, g. Desordem reum�tica	no	no	no	no	no	3-5 times a week	1-2 times a week	never	no	never	good	neutral	reduced	less than weekly	3-5 times a week	increased	less than monthly	1-2 times a week	increased	(almost) daily	(almost) daily	remained	less than monthly	less than monthly	remained	less than monthly	less than monthly	remained	less than monthly	(almost) daily	increased	small chance	big chance
Brazil	S�o Paulo	urban	33	25-35	single	Pardo	female	higher education	1	1	not at all	0	no	at least 8	1	NA	no	no	no	no	no	never	1-2 times a week	never	no	never	relatively poor	good	increased	less than weekly	less than monthly	reduced	less than weekly	less than monthly	reduced	less than weekly	less than monthly	reduced	less than monthly	less than monthly	remained	less than monthly	less than monthly	remained	1-2 times a week	less than monthly	reduced	moderate chance	no chance
Brazil	S�o Paulo	urban	43	35-45	married	White	female	higher education	3	3	a little	1	no	5 - 6	3	l. Ansiedade / P�nico, m. Problemas de aten��o ou concentra��o / TDAH	no	yes	no	no	no	less than weekly	1-2 times a week	less than weekly	yes	less than monthly	good	relatively poor	reduced	less than monthly	3-5 times a week	increased	less than monthly	less than weekly	increased	(almost) daily	1-2 times a week	reduced	less than monthly	3-5 times a week	increased	less than monthly	less than monthly	remained	3-5 times a week	1-2 times a week	reduced	moderate chance	small chance
Brazil	Rio Grande do Norte	urban	29	25-35	married	Pardo	female	higher education	4	4	a little	1	unaware	up to 2	3	l. Ansiedade / P�nico	no	yes	no	no	no	never	3-5 times a week	never	no	never	relatively good	neutral	reduced	less than monthly	less than weekly	increased	less than monthly	less than weekly	increased	less than monthly	less than weekly	increased	less than monthly	less than monthly	remained	less than monthly	less than monthly	remained	less than weekly	1-2 times a week	increased	no chance	small chance
Brazil	Rio Grande do Norte	urban	58	>55	single	White	female	master's degree	1	1	not at all	8	no	0	NA	a. Diabetes, b. Hipertens�o arterial, f1. Asma, i. Alergia (atopia, alergia sazonal, outras alergias)	no	no	no	no	no	(almost) daily	never	less than weekly	no	never	good	good	remained	less than monthly	less than monthly	remained	less than monthly	less than monthly	remained	less than monthly	less than monthly	remained	less than monthly	less than monthly	remained	less than monthly	less than monthly	remained	less than monthly	less than monthly	remained	no chance	no chance
Brazil	S�o Paulo	urban	22	<25	married	White	female	technical education	4	4	a little	15	no	at least 8	4	f1. Asma, i. Alergia (atopia, alergia sazonal, outras alergias), k. Depress�o, l. Ansiedade / P�nico, p. Ins�nia	yes	yes	no	yes	no	never	(almost) daily	1-2 times a week	yes	less than monthly	relatively good	poor	reduced	less than weekly	(almost) daily	increased	less than weekly	(almost) daily	increased	less than monthly	less than monthly	remained	less than weekly	less than monthly	reduced	1-2 times a week	(almost) every night	increased	3-5 times a week	(almost) daily	increased	moderate chance	big chance
Brazil	Rio Grande do Norte	urban	32	25-35	single	White	female	master's degree	2	2	considerably	1	yes	3 - 4	3	l. Ansiedade / P�nico	no	yes	no	no	no	never	less than weekly	never	no	never	good	relatively good	reduced	less than weekly	1-2 times a week	increased	less than weekly	less than weekly	remained	less than monthly	1-2 times a week	increased	less than monthly	less than monthly	remained	less than monthly	less than monthly	remained	less than monthly	less than monthly	remained	no chance	no chance
Brazil	Rio Grande do Norte	rural	21	<25	married	Black	female	High school	5	5	considerably	1	unaware	at least 8	5	l. Ansiedade / P�nico	no	yes	no	no	no	never	(almost) daily	never	yes	less than monthly	relatively good	neutral	reduced	3-5 times a week	(almost) daily	increased	1-2 times a week	(almost) daily	increased	less than weekly	1-2 times a week	increased	less than monthly	less than monthly	remained	less than monthly	less than monthly	remained	3-5 times a week	(almost) daily	increased	moderate chance	small chance
Brazil	Rio Grande do Norte	urban	52	45-55	married	White	female	higher education	4	4	a lot	0	no	5 - 6	1	NA	no	no	no	no	no	(almost) daily	less than weekly	never	no	never	good	good	remained	less than monthly	less than monthly	remained	less than monthly	less than monthly	remained	1-2 times a week	1-2 times a week	remained	less than monthly	less than monthly	remained	less than monthly	less than monthly	remained	less than monthly	less than monthly	remained	no chance	no chance
Brazil	Rio de Janeiro	urban	23	<25	single	Pardo	male	High school	5	5	not at all	4	unaware	up to 2	5	NA	no	no	no	no	no	1-2 times a week	1-2 times a week	less than weekly	yes	less than monthly	relatively poor	good	increased	less than monthly	less than monthly	remained	less than monthly	less than monthly	remained	less than monthly	less than monthly	remained	less than monthly	less than monthly	remained	less than monthly	less than monthly	remained	3-5 times a week	less than monthly	reduced	moderate chance	no chance
Brazil	Rio Grande do Norte	urban	25	<25	married	Black	male	master's degree	3	3	a little	0	no	at least 8	3	NA	no	no	no	no	no	never	never	never	no	never	relatively good	neutral	reduced	less than monthly	1-2 times a week	increased	less than monthly	less than monthly	remained	less than weekly	less than weekly	remained	less than monthly	less than monthly	remained	less than monthly	less than monthly	remained	less than weekly	less than weekly	remained	small chance	small chance
Brazil	Rio Grande do Norte	urban	25	<25	single	Pardo	female	higher education	3	3	a little	20	unaware	at least 8	3	NA	no	no	no	no	no	never	1-2 times a week	never	yes	never	neutral	relatively good	increased	less than monthly	3-5 times a week	increased	less than monthly	less than weekly	increased	(almost) daily	(almost) daily	remained	less than monthly	less than monthly	remained	less than monthly	less than monthly	remained	less than weekly	less than weekly	remained	moderate chance	no chance
Brazil	Rio Grande do Norte	urban	23	<25	single	White	male	higher education	2	2	a little	2	no	at least 8	2	i. Alergia (atopia, alergia sazonal, outras alergias)	no	no	no	no	no	never	1-2 times a week	never	no	never	relatively poor	neutral	increased	(almost) daily	(almost) daily	remained	1-2 times a week	1-2 times a week	remained	1-2 times a week	less than weekly	reduced	less than monthly	less than monthly	remained	less than monthly	less than monthly	remained	3-5 times a week	3-5 times a week	remained	moderate chance	small chance
Brazil	Rio Grande do Norte	urban	27	25-35	single	White	female	higher education	5	5	a little	11	unaware	at least 8	3	b. Hipertens�o arterial, l. Ansiedade / P�nico, p. Ins�nia, q. Outro dist�rbio do sono	no	yes	no	yes	yes	never	1-2 times a week	less than weekly	yes	less than monthly	relatively poor	poor	reduced	1-2 times a week	(almost) daily	increased	1-2 times a week	(almost) daily	increased	less than weekly	1-2 times a week	increased	1-2 times a week	3-5 times a week	increased	less than monthly	less than monthly	remained	3-5 times a week	3-5 times a week	remained	small chance	small chance
Brazil	S�o Paulo	urban	20	<25	single	Pardo	female	High school	3	3	a little	3	unaware	at least 8	3	i. Alergia (atopia, alergia sazonal, outras alergias)	no	no	no	no	no	never	(almost) daily	never	no	never	relatively good	poor	reduced	less than weekly	1-2 times a week	increased	less than monthly	less than monthly	remained	less than monthly	less than monthly	remained	less than monthly	less than monthly	remained	less than monthly	less than monthly	remained	(almost) daily	(almost) daily	remained	no chance	no chance
Brazil	Rio Grande do Norte	urban	27	25-35	married	White	female	higher education	2	2	a little	5	no	at least 8	1	NA	no	no	no	no	no	never	1-2 times a week	never	yes	3-5 times a week	good	good	remained	less than monthly	less than monthly	remained	less than monthly	less than monthly	remained	less than monthly	less than monthly	remained	less than monthly	less than monthly	remained	less than monthly	less than monthly	remained	(almost) daily	1-2 times a week	reduced	moderate chance	moderate chance
Brazil	Rio Grande do Norte	urban	56	>55	married	White	female	higher education	5	5	a little	0	no	at least 8	5	NA	no	no	no	no	no	less than weekly	never	never	yes	less than monthly	relatively poor	good	increased	less than weekly	less than weekly	remained	less than monthly	less than monthly	remained	less than weekly	less than weekly	remained	less than monthly	less than monthly	remained	less than monthly	less than monthly	remained	less than monthly	less than monthly	remained	no chance	no chance
Brazil	Rio Grande do Norte	urban	24	<25	single	Pardo	female	technical education	4	4	a little	4	unaware	at least 8	3	i. Alergia (atopia, alergia sazonal, outras alergias)	no	no	no	no	no	never	1-2 times a week	less than weekly	yes	less than weekly	neutral	relatively poor	reduced	less than monthly	1-2 times a week	increased	less than monthly	3-5 times a week	increased	less than monthly	less than monthly	remained	less than monthly	less than monthly	remained	less than monthly	less than monthly	remained	3-5 times a week	1-2 times a week	reduced	no chance	small chance
Brazil	Rio Grande do Norte	urban	25	<25	married	Black	female	higher education	2	2	a little	0	unaware	at least 8	2	i. Alergia (atopia, alergia sazonal, outras alergias), l. Ansiedade / P�nico	no	yes	no	no	no	never	3-5 times a week	never	yes	less than monthly	relatively good	relatively poor	reduced	1-2 times a week	3-5 times a week	increased	less than weekly	1-2 times a week	increased	less than weekly	1-2 times a week	increased	(almost) every night	3-5 times a week	reduced	less than monthly	less than monthly	remained	(almost) daily	3-5 times a week	reduced	big chance	small chance
Brazil	Rio Grande do Norte	urban	18	<25	single	White	female	High school	2	2	a little	2	unaware	up to 2	2	i. Alergia (atopia, alergia sazonal, outras alergias)	no	no	no	no	no	never	3-5 times a week	never	yes	less than monthly	relatively poor	good	increased	3-5 times a week	less than weekly	reduced	less than monthly	3-5 times a week	increased	less than monthly	1-2 times a week	increased	1-2 times a week	1-2 times a week	remained	less than monthly	less than monthly	remained	3-5 times a week	less than weekly	reduced	big chance	small chance
Brazil	Rio Grande do Norte	urban	21	<25	single	White	female	High school	3	3	not at all	3	no	at least 8	3	i. Alergia (atopia, alergia sazonal, outras alergias), l. Ansiedade / P�nico, m. Problemas de aten��o ou concentra��o / TDAH	no	yes	no	no	no	never	1-2 times a week	less than weekly	yes	less than weekly	good	relatively poor	reduced	less than monthly	3-5 times a week	increased	less than weekly	3-5 times a week	increased	less than monthly	3-5 times a week	increased	less than monthly	less than monthly	remained	less than monthly	less than monthly	remained	less than monthly	1-2 times a week	increased	no chance	moderate chance
Brazil	Rio Grande do Norte	urban	23	<25	married	White	female	higher education	2	2	a little	2	unaware	7 - 8	2	NA	no	no	no	no	no	never	1-2 times a week	never	yes	less than monthly	neutral	good	increased	less than weekly	3-5 times a week	increased	less than monthly	less than monthly	remained	less than weekly	less than weekly	remained	less than weekly	less than weekly	remained	less than monthly	less than monthly	remained	1-2 times a week	1-2 times a week	remained	moderate chance	small chance
Brazil	Rio Grande do Norte	urban	24	<25	single	White	female	higher education	4	4	a little	0	no	at least 8	3	f1. Asma, l. Ansiedade / P�nico, p. Ins�nia	no	yes	no	yes	no	never	1-2 times a week	less than weekly	no	never	relatively poor	neutral	increased	(almost) daily	1-2 times a week	reduced	less than weekly	less than weekly	remained	less than monthly	less than monthly	remained	1-2 times a week	1-2 times a week	remained	3-5 times a week	1-2 times a week	reduced	less than weekly	less than weekly	remained	no chance	no chance
Brazil	Rio Grande do Norte	urban	37	35-45	single	Pardo	female	higher education	4	4	not at all	1	yes	0	NA	NA	no	no	no	no	no	never	less than weekly	never	no	never	good	good	remained	less than monthly	less than monthly	remained	less than monthly	less than monthly	remained	less than monthly	less than monthly	remained	less than monthly	less than monthly	remained	less than monthly	less than monthly	remained	less than monthly	less than monthly	remained	small chance	small chance
Brazil	S�o Paulo	urban	43	35-45	single	White	female	higher education	1	1	not at all	1	unaware	at least 8	1	NA	no	no	no	no	no	never	1-2 times a week	never	yes	less than monthly	relatively good	neutral	reduced	less than monthly	less than weekly	increased	less than monthly	less than monthly	remained	less than monthly	less than monthly	remained	less than monthly	1-2 times a week	increased	less than monthly	less than monthly	remained	less than weekly	1-2 times a week	increased	no chance	no chance
Brazil	Rio Grande do Norte	urban	56	>55	married	White	female	higher education	5	5	a little	0	no	at least 8	5	NA	no	no	no	no	no	less than weekly	never	never	yes	less than monthly	relatively poor	good	increased	less than weekly	less than weekly	remained	less than monthly	less than monthly	remained	less than weekly	less than weekly	remained	less than monthly	less than monthly	remained	less than monthly	less than monthly	remained	less than monthly	less than monthly	remained	no chance	no chance
Brazil	Minas Gerais	urban	40	35-45	married	White	male	higher education	2	2	a little	0	no	up to 2	2	NA	no	no	no	no	no	less than weekly	less than weekly	never	no	never	relatively good	relatively good	remained	less than weekly	less than weekly	remained	less than monthly	less than monthly	remained	less than weekly	less than weekly	remained	less than weekly	less than weekly	remained	less than monthly	less than monthly	remained	less than monthly	less than monthly	remained	no chance	no chance
Brazil	Rio Grande do Norte	urban	19	<25	single	White	female	High school	6	6 or more	too much	2	unaware	at least 8	4	NA	no	no	no	no	no	never	1-2 times a week	never	no	never	neutral	relatively poor	reduced	less than weekly	3-5 times a week	increased	less than monthly	(almost) daily	increased	less than weekly	3-5 times a week	increased	less than monthly	less than monthly	remained	less than monthly	less than monthly	remained	1-2 times a week	3-5 times a week	increased	no chance	moderate chance
Brazil	Rio Grande do Norte	urban	37	35-45	married	White	female	higher education	3	3	considerably	9	unaware	3 - 4	3	f1. Asma, i. Alergia (atopia, alergia sazonal, outras alergias)	no	no	no	no	no	never	1-2 times a week	never	yes	less than weekly	relatively poor	relatively poor	remained	3-5 times a week	(almost) daily	increased	1-2 times a week	(almost) daily	increased	1-2 times a week	less than weekly	reduced	less than monthly	less than monthly	remained	less than monthly	less than monthly	remained	(almost) daily	(almost) daily	remained	no chance	small chance
Brazil	Minas Gerais	urban	54	45-55	single	White	female	higher education	1	1	not at all	0	no	at least 8	2	l. Ansiedade / P�nico, p. Ins�nia	no	yes	no	yes	no	never	never	never	yes	(almost) every night	relatively good	poor	reduced	less than weekly	(almost) daily	increased	less than weekly	(almost) daily	increased	less than weekly	(almost) daily	increased	less than monthly	less than monthly	remained	less than weekly	(almost) every night	increased	less than monthly	less than monthly	remained	no chance	no chance
Brazil	Pernambuco	urban	20	<25	single	Pardo	male	technical education	5	5	considerably	0	no	at least 8	5	NA	no	no	no	no	no	never	1-2 times a week	never	yes	less than monthly	relatively good	relatively good	remained	(almost) daily	(almost) daily	remained	less than monthly	less than monthly	remained	3-5 times a week	1-2 times a week	reduced	less than monthly	less than monthly	remained	less than monthly	less than monthly	remained	3-5 times a week	3-5 times a week	remained	moderate chance	moderate chance
Brazil	Rio Grande do Norte	urban	18	<25	single	White	female	High school	2	2	a little	2	unaware	up to 2	2	i. Alergia (atopia, alergia sazonal, outras alergias)	no	no	no	no	no	never	3-5 times a week	never	yes	less than monthly	relatively poor	good	increased	3-5 times a week	less than weekly	reduced	less than monthly	3-5 times a week	increased	less than monthly	1-2 times a week	increased	1-2 times a week	1-2 times a week	remained	less than monthly	less than monthly	remained	3-5 times a week	less than weekly	reduced	big chance	small chance
Brazil	Rio Grande do Norte	urban	36	35-45	married	White	male	master's degree	2	2	a little	1	yes	at least 8	2	NA	no	no	no	no	no	never	3-5 times a week	never	no	never	good	good	remained	less than monthly	less than monthly	remained	less than monthly	less than monthly	remained	less than monthly	less than monthly	remained	less than monthly	less than monthly	remained	less than monthly	less than monthly	remained	3-5 times a week	3-5 times a week	remained	small chance	small chance
Brazil	S�o Paulo	urban	53	45-55	married	White	male	master's degree	3	3	considerably	2	no	7 - 8	3	b. Hipertens�o arterial	no	no	no	no	no	less than weekly	never	never	no	never	good	good	remained	less than monthly	less than monthly	remained	less than monthly	less than monthly	remained	less than monthly	less than monthly	remained	less than monthly	less than monthly	remained	less than monthly	less than monthly	remained	less than weekly	less than monthly	reduced	no chance	no chance
Brazil	Rio Grande do Norte	urban	49	45-55	separated	White	female	master's degree	3	3	not at all	4	no	at least 8	2	NA	no	no	no	no	no	1-2 times a week	1-2 times a week	never	no	never	good	relatively poor	reduced	less than monthly	1-2 times a week	increased	less than monthly	less than weekly	increased	less than monthly	1-2 times a week	increased	less than monthly	less than monthly	remained	less than monthly	less than monthly	remained	less than monthly	less than weekly	increased	no chance	no chance
Brazil	Minas Gerais	urban	36	35-45	married	Pardo	female	technical education	5	5	a little	0	unaware	0	NA	NA	no	no	no	no	no	never	less than weekly	never	no	never	good	good	remained	less than monthly	less than monthly	remained	less than monthly	less than monthly	remained	less than monthly	less than monthly	remained	less than monthly	less than monthly	remained	less than monthly	less than monthly	remained	less than monthly	less than monthly	remained	small chance	small chance
Brazil	Rio Grande do Norte	urban	38	35-45	single	White	female	higher education	1	1	not at all	3	no	5 - 6	1	NA	no	no	no	no	no	3-5 times a week	less than weekly	less than weekly	no	never	good	good	remained	less than monthly	less than monthly	remained	less than monthly	less than monthly	remained	less than monthly	less than monthly	remained	less than monthly	less than monthly	remained	less than monthly	less than monthly	remained	less than monthly	less than monthly	remained	small chance	small chance
Brazil	Rio Grande do Norte	urban	76	>55	married	White	female	High school	4	4	a little	6	no	0	NA	g. Desordem reum�tica, l. Ansiedade / P�nico	no	yes	no	no	no	never	less than weekly	never	no	never	good	good	remained	less than weekly	less than weekly	remained	less than weekly	less than weekly	remained	less than weekly	less than weekly	remained	less than weekly	less than weekly	remained	less than monthly	less than monthly	remained	less than weekly	less than weekly	remained	no chance	no chance
Brazil	Rio Grande do Norte	urban	37	35-45	married	Pardo	female	higher education	4	4	not at all	4	no	at least 8	5	NA	no	no	no	no	no	never	less than weekly	never	no	never	good	relatively poor	reduced	less than monthly	1-2 times a week	increased	less than monthly	1-2 times a week	increased	less than weekly	3-5 times a week	increased	less than monthly	less than monthly	remained	less than monthly	1-2 times a week	increased	less than monthly	less than monthly	remained	no chance	no chance
Brazil	Cear�	urban	23	<25	single	Pardo	female	High school	3	3	not at all	3	unaware	at least 8	3	i. Alergia (atopia, alergia sazonal, outras alergias), l. Ansiedade / P�nico	no	yes	no	no	no	never	less than weekly	never	no	never	relatively good	relatively good	remained	less than monthly	1-2 times a week	increased	less than monthly	less than monthly	remained	less than monthly	1-2 times a week	increased	less than weekly	less than weekly	remained	less than monthly	less than monthly	remained	1-2 times a week	3-5 times a week	increased	no chance	no chance
Brazil	Rio Grande do Norte	urban	36	35-45	married	White	male	master's degree	2	2	a little	1	yes	at least 8	2	NA	no	no	no	no	no	never	3-5 times a week	never	no	never	good	good	remained	less than monthly	less than monthly	remained	less than monthly	less than monthly	remained	less than monthly	less than monthly	remained	less than monthly	less than monthly	remained	less than monthly	less than monthly	remained	3-5 times a week	3-5 times a week	remained	small chance	small chance
Brazil	Rio Grande do Norte	urban	58	>55	married	White	female	higher education	2	2	a little	20	no	at least 8	2	NA	no	no	no	no	no	never	never	never	no	never	good	relatively good	reduced	less than weekly	1-2 times a week	increased	less than weekly	1-2 times a week	increased	less than weekly	1-2 times a week	increased	less than monthly	less than monthly	remained	less than monthly	less than monthly	remained	less than monthly	less than monthly	remained	no chance	no chance
Brazil	Rio Grande do Norte	urban	65	>55	married	White	male	doctorate	4	4	not at all	2	no	0	NA	b. Hipertens�o arterial, c. Doen�a cardiovascular, p. Ins�nia	no	no	no	yes	no	1-2 times a week	less than weekly	never	no	never	good	good	remained	3-5 times a week	3-5 times a week	remained	1-2 times a week	1-2 times a week	remained	1-2 times a week	less than weekly	reduced	less than monthly	less than monthly	remained	3-5 times a week	3-5 times a week	remained	less than monthly	less than monthly	remained	no chance	no chance
Brazil	Rio Grande do Norte	urban	57	>55	married	White	female	master's degree	4	4	a little	1	no	at least 8	2	b. Hipertens�o arterial, l. Ansiedade / P�nico, p. Ins�nia	no	yes	no	yes	no	3-5 times a week	3-5 times a week	less than weekly	yes	less than monthly	good	good	remained	3-5 times a week	1-2 times a week	reduced	less than weekly	less than weekly	remained	less than weekly	less than weekly	remained	less than monthly	less than monthly	remained	3-5 times a week	3-5 times a week	remained	less than weekly	less than weekly	remained	small chance	small chance
Brazil	Minas Gerais	urban	55	45-55	married	White	female	technical education	3	3	a little	0	no	0	NA	k. Depress�o, l. Ansiedade / P�nico, p. Ins�nia	yes	yes	no	yes	no	never	(almost) daily	never	yes	3-5 times a week	relatively good	relatively good	remained	(almost) daily	(almost) daily	remained	(almost) daily	(almost) daily	remained	less than monthly	less than monthly	remained	(almost) every night	(almost) every night	remained	(almost) every night	(almost) every night	remained	(almost) daily	(almost) daily	remained	moderate chance	moderate chance
Brazil	Rio Grande do Norte	urban	60	>55	married	White	female	higher education	4	4	not at all	10	unaware	7 - 8	2	NA	no	no	no	no	no	never	less than weekly	never	no	never	neutral	relatively good	increased	less than monthly	less than monthly	remained	less than monthly	less than monthly	remained	less than monthly	less than monthly	remained	1-2 times a week	less than weekly	reduced	less than monthly	less than monthly	remained	1-2 times a week	less than monthly	reduced	moderate chance	no chance
Brazil	Rio Grande do Norte	urban	24	<25	single	Pardo	male	High school	2	2	not at all	4	unaware	at least 8	2	NA	no	no	no	no	no	3-5 times a week	1-2 times a week	never	yes	less than monthly	good	relatively good	reduced	less than monthly	less than monthly	remained	less than monthly	less than monthly	remained	less than monthly	less than monthly	remained	less than monthly	less than monthly	remained	less than monthly	less than monthly	remained	less than monthly	less than monthly	remained	no chance	no chance
Brazil	Rio Grande do Norte	urban	32	25-35	single	White	female	master's degree	2	2	considerably	1	yes	3 - 4	3	l. Ansiedade / P�nico	no	yes	no	no	no	never	less than weekly	never	no	never	good	relatively good	reduced	less than weekly	1-2 times a week	increased	less than weekly	less than weekly	remained	less than monthly	1-2 times a week	increased	less than monthly	less than monthly	remained	less than monthly	less than monthly	remained	less than monthly	less than monthly	remained	no chance	no chance
Brazil	Rio Grande do Norte	urban	53	45-55	married	White	female	higher education	4	4	not at all	10	no	at least 8	4	a. Diabetes, b. Hipertens�o arterial	no	no	no	no	no	1-2 times a week	less than weekly	never	yes	less than monthly	neutral	neutral	remained	1-2 times a week	(almost) daily	increased	less than weekly	(almost) daily	increased	less than weekly	less than monthly	reduced	less than monthly	1-2 times a week	increased	less than monthly	less than monthly	remained	less than weekly	less than weekly	remained	small chance	moderate chance
Brazil	Rio Grande do Norte	urban	35	25-35	single	White	female	higher education	4	4	not at all	9	unaware	at least 8	3	i. Alergia (atopia, alergia sazonal, outras alergias)	no	no	no	no	no	never	less than weekly	never	no	never	good	relatively poor	reduced	less than monthly	(almost) daily	increased	less than monthly	(almost) daily	increased	less than monthly	less than monthly	remained	less than monthly	less than monthly	remained	less than monthly	less than monthly	remained	1-2 times a week	(almost) daily	increased	no chance	no chance
Brazil	Rio Grande do Norte	urban	64	>55	married	Pardo	female	master's degree	3	3	not at all	0	no	at least 8	4	NA	no	no	no	no	no	less than weekly	less than weekly	less than weekly	no	never	good	good	remained	less than monthly	1-2 times a week	increased	less than monthly	less than weekly	increased	less than monthly	less than monthly	remained	less than monthly	less than monthly	remained	less than monthly	less than monthly	remained	less than weekly	less than weekly	remained	small chance	small chance
Brazil	Rio Grande do Norte	urban	53	45-55	married	White	male	master's degree	4	4	not at all	4	no	at least 8	4	b. Hipertens�o arterial	no	no	no	no	no	(almost) daily	3-5 times a week	3-5 times a week	no	never	neutral	relatively poor	reduced	less than monthly	less than weekly	increased	less than monthly	less than weekly	increased	less than monthly	less than monthly	remained	less than monthly	less than monthly	remained	less than monthly	less than monthly	remained	less than monthly	1-2 times a week	increased	no chance	small chance
Brazil	Rio Grande do Norte	urban	58	>55	married	White	female	higher education	9	6 or more	a little	2	no	up to 2	1	b. Hipertens�o arterial	no	no	no	no	no	never	1-2 times a week	never	no	never	good	relatively good	reduced	less than monthly	less than monthly	remained	less than weekly	3-5 times a week	increased	less than weekly	less than weekly	remained	less than monthly	less than monthly	remained	less than monthly	less than monthly	remained	less than monthly	less than monthly	remained	small chance	small chance
Brazil	Rio Grande do Norte	urban	61	>55	married	White	female	higher education	2	2	a little	5	no	at least 8	2	b. Hipertens�o arterial	no	no	no	no	no	never	never	never	no	never	good	neutral	reduced	less than monthly	3-5 times a week	increased	less than monthly	3-5 times a week	increased	less than monthly	3-5 times a week	increased	less than monthly	3-5 times a week	increased	less than monthly	less than monthly	remained	less than monthly	less than monthly	remained	no chance	no chance
Brazil	Rio Grande do Norte	urban	35	25-35	single	Pardo	female	higher education	2	2	not at all	3	no	at least 8	1	NA	no	no	no	no	no	never	less than weekly	never	no	never	relatively good	relatively good	remained	less than monthly	less than monthly	remained	less than monthly	less than monthly	remained	less than monthly	less than monthly	remained	less than monthly	less than monthly	remained	less than monthly	less than monthly	remained	less than monthly	less than monthly	remained	no chance	no chance
Brazil	Rio Grande do Norte	urban	29	25-35	married	White	female	higher education	2	2	not at all	7	no	at least 8	2	NA	no	no	no	no	no	never	1-2 times a week	never	no	never	relatively poor	relatively good	increased	(almost) daily	3-5 times a week	reduced	less than weekly	less than weekly	remained	less than weekly	less than weekly	remained	less than monthly	less than monthly	remained	less than monthly	less than monthly	remained	3-5 times a week	3-5 times a week	remained	no chance	no chance
Brazil	Rio Grande do Norte	urban	59	>55	married	White	female	higher education	3	3	a little	2	no	0	NA	b. Hipertens�o arterial	no	no	no	no	no	never	less than weekly	never	no	never	relatively good	relatively good	remained	3-5 times a week	(almost) daily	increased	3-5 times a week	3-5 times a week	remained	3-5 times a week	(almost) daily	increased	less than monthly	less than monthly	remained	less than monthly	less than monthly	remained	3-5 times a week	(almost) daily	increased	moderate chance	moderate chance
Brazil	Rio Grande do Norte	urban	59	>55	single	White	female	higher education	3	3	not at all	3	no	0	NA	NA	no	no	no	no	no	never	less than weekly	never	no	never	good	good	remained	less than monthly	less than monthly	remained	less than monthly	less than monthly	remained	less than monthly	less than monthly	remained	less than weekly	less than weekly	remained	less than monthly	less than monthly	remained	less than monthly	less than monthly	remained	no chance	no chance
Brazil	Rio Grande do Norte	urban	27	25-35	single	White	female	higher education	4	4	not at all	0	no	at least 8	4	i. Alergia (atopia, alergia sazonal, outras alergias), k. Depress�o, l. Ansiedade / P�nico	yes	yes	no	no	no	never	(almost) daily	never	yes	less than monthly	relatively good	relatively poor	reduced	less than monthly	1-2 times a week	increased	3-5 times a week	3-5 times a week	remained	less than weekly	less than monthly	reduced	less than monthly	less than monthly	remained	less than monthly	less than monthly	remained	(almost) daily	(almost) daily	remained	moderate chance	small chance
Brazil	Rio Grande do Norte	urban	23	<25	single	White	female	High school	4	4	not at all	2	unaware	at least 8	4	l. Ansiedade / P�nico	no	yes	no	no	no	never	(almost) daily	less than weekly	yes	less than weekly	relatively good	poor	reduced	less than monthly	(almost) daily	increased	less than monthly	(almost) daily	increased	less than monthly	less than monthly	remained	less than monthly	less than monthly	remained	less than monthly	(almost) every night	increased	less than weekly	(almost) daily	increased	big chance	no chance
Brazil	S�o Paulo	urban	31	25-35	married	White	female	higher education	2	2	not at all	0	no	at least 8	2	NA	no	no	no	no	no	less than weekly	3-5 times a week	never	yes	3-5 times a week	neutral	relatively good	increased	3-5 times a week	3-5 times a week	remained	3-5 times a week	3-5 times a week	remained	3-5 times a week	3-5 times a week	remained	1-2 times a week	3-5 times a week	increased	less than monthly	less than monthly	remained	3-5 times a week	(almost) daily	increased	no chance	no chance
Brazil	Rio Grande do Norte	urban	19	<25	single	White	female	High school	4	4	a little	1	no	at least 8	3	i. Alergia (atopia, alergia sazonal, outras alergias)	no	no	no	no	no	never	(almost) daily	never	no	never	good	relatively poor	reduced	less than monthly	(almost) daily	increased	less than monthly	3-5 times a week	increased	3-5 times a week	less than monthly	reduced	less than monthly	less than monthly	remained	less than monthly	less than monthly	remained	less than weekly	(almost) daily	increased	small chance	big chance
Brazil	Pernambuco	urban	26	25-35	single	White	male	High school	4	4	considerably	0	no	5 - 6	3	NA	no	no	no	no	no	never	1-2 times a week	never	yes	less than weekly	neutral	good	increased	less than monthly	less than weekly	increased	less than monthly	less than monthly	remained	3-5 times a week	less than monthly	reduced	less than monthly	less than monthly	remained	less than monthly	less than monthly	remained	1-2 times a week	less than monthly	reduced	big chance	no chance
Brazil	Rio Grande do Norte	urban	30	25-35	single	White	female	higher education	2	2	a little	0	no	7 - 8	2	NA	no	no	no	no	no	less than weekly	1-2 times a week	less than weekly	no	never	good	relatively good	reduced	less than weekly	1-2 times a week	increased	less than weekly	1-2 times a week	increased	less than weekly	1-2 times a week	increased	less than monthly	less than monthly	remained	less than monthly	less than monthly	remained	less than weekly	1-2 times a week	increased	small chance	no chance
Brazil	Piau�	urban	30	25-35	single	Black	female	higher education	3	3	not at all	3	no	at least 8	3	j. Doen�a auto-imune	no	no	no	no	no	never	1-2 times a week	never	no	never	relatively good	relatively good	remained	less than monthly	3-5 times a week	increased	less than monthly	less than weekly	increased	less than monthly	less than monthly	remained	less than monthly	less than monthly	remained	less than monthly	less than monthly	remained	less than weekly	less than weekly	remained	no chance	no chance
Brazil	S�o Paulo	urban	34	25-35	single	White	male	higher education	3	3	a lot	6	no	0	NA	l. Ansiedade / P�nico	no	yes	no	no	no	never	3-5 times a week	never	yes	less than monthly	neutral	neutral	remained	less than monthly	3-5 times a week	increased	less than weekly	1-2 times a week	increased	less than monthly	(almost) daily	increased	less than monthly	less than monthly	remained	less than weekly	1-2 times a week	increased	less than weekly	1-2 times a week	increased	no chance	no chance
Brazil	Rio Grande do Norte	urban	31	25-35	separated	Pardo	female	higher education	3	3	a little	3	yes	3 - 4	2	NA	no	no	no	no	no	never	1-2 times a week	never	no	never	neutral	relatively poor	reduced	1-2 times a week	1-2 times a week	remained	1-2 times a week	3-5 times a week	increased	less than weekly	1-2 times a week	increased	less than weekly	(almost) every night	increased	less than monthly	less than monthly	remained	1-2 times a week	1-2 times a week	remained	moderate chance	small chance
Brazil	Rio Grande do Norte	urban	62	>55	married	Pardo	female	higher education	2	2	not at all	4	no	at least 8	2	i. Alergia (atopia, alergia sazonal, outras alergias)	no	no	no	no	no	(almost) daily	less than weekly	never	no	never	good	good	remained	less than monthly	less than monthly	remained	less than monthly	less than monthly	remained	less than monthly	less than monthly	remained	less than monthly	less than monthly	remained	less than monthly	less than monthly	remained	less than weekly	1-2 times a week	increased	small chance	small chance
Brazil	Rio Grande do Norte	urban	33	25-35	married	Pardo	male	master's degree	2	2	a lot	8	unaware	at least 8	2	p. Ins�nia	no	no	no	yes	no	1-2 times a week	1-2 times a week	never	yes	less than monthly	relatively good	neutral	reduced	less than monthly	(almost) daily	increased	less than monthly	(almost) daily	increased	less than weekly	3-5 times a week	increased	less than monthly	1-2 times a week	increased	less than monthly	less than monthly	remained	less than weekly	3-5 times a week	increased	no chance	moderate chance
Brazil	Rio Grande do Norte	urban	25	<25	single	White	male	higher education	4	4	considerably	5	no	at least 8	4	i. Alergia (atopia, alergia sazonal, outras alergias), l. Ansiedade / P�nico	no	yes	no	no	no	never	1-2 times a week	never	no	never	relatively poor	good	increased	(almost) daily	1-2 times a week	reduced	less than monthly	less than monthly	remained	less than monthly	less than monthly	remained	less than weekly	less than weekly	remained	less than monthly	less than monthly	remained	less than weekly	less than weekly	remained	no chance	no chance
Brazil	Rio Grande do Norte	urban	20	<25	single	Pardo	female	High school	3	3	a little	6	no	up to 2	2	NA	no	no	no	no	no	never	(almost) daily	never	no	never	good	relatively good	reduced	1-2 times a week	less than weekly	reduced	less than weekly	1-2 times a week	increased	(almost) daily	less than monthly	reduced	less than monthly	less than monthly	remained	less than monthly	less than monthly	remained	3-5 times a week	(almost) daily	increased	small chance	moderate chance
Brazil	Distrito Federal	urban	80	>55	separated	White	male	higher education	1	1	not at all	3	no	at least 8	1	f2. Doen�a Pulmonar Obstrutiva Cr�nica (DPOC), o. Apneia do sono	no	no	yes	no	no	(almost) daily	less than weekly	(almost) every night	no	never	good	good	remained	less than weekly	less than weekly	remained	less than monthly	less than monthly	remained	less than monthly	less than weekly	increased	(almost) every night	(almost) every night	remained	less than monthly	less than monthly	remained	less than monthly	less than weekly	increased	small chance	moderate chance
Brazil	S�o Paulo	urban	31	25-35	single	White	female	master's degree	4	4	a little	0	unaware	0	NA	NA	no	no	no	no	no	never	less than weekly	never	no	never	relatively good	relatively good	remained	less than weekly	less than weekly	remained	less than monthly	less than monthly	remained	less than monthly	less than monthly	remained	less than monthly	less than monthly	remained	less than monthly	less than monthly	remained	1-2 times a week	1-2 times a week	remained	no chance	no chance
Brazil	Rio Grande do Norte	urban	37	35-45	married	Pardo	male	High school	3	3	a little	0	no	0	NA	f1. Asma	no	no	no	no	no	never	never	never	no	never	good	good	remained	less than monthly	less than monthly	remained	less than monthly	less than monthly	remained	less than monthly	less than monthly	remained	less than monthly	less than monthly	remained	less than monthly	less than monthly	remained	less than monthly	less than monthly	remained	no chance	no chance
Brazil	S�o Paulo	urban	31	25-35	single	White	female	higher education	2	2	a lot	4	unaware	5 - 6	2	k. Depress�o, l. Ansiedade / P�nico	yes	yes	no	no	no	never	1-2 times a week	never	no	never	good	good	remained	less than monthly	less than monthly	remained	less than monthly	less than monthly	remained	less than monthly	less than monthly	remained	less than monthly	less than monthly	remained	(almost) every night	(almost) every night	remained	less than monthly	less than monthly	remained	small chance	small chance
Brazil	Rio Grande do Norte	urban	21	<25	single	White	female	higher education	3	3	not at all	2	unaware	at least 8	3	i. Alergia (atopia, alergia sazonal, outras alergias), l. Ansiedade / P�nico	no	yes	no	no	no	never	never	never	no	never	good	good	remained	less than monthly	less than monthly	remained	less than monthly	less than monthly	remained	less than weekly	less than weekly	remained	less than monthly	less than monthly	remained	less than monthly	less than monthly	remained	less than monthly	less than monthly	remained	no chance	no chance
Brazil	Rio Grande do Norte	urban	34	25-35	single	White	female	higher education	2	2	a little	0	no	7 - 8	2	NA	no	no	no	no	no	1-2 times a week	1-2 times a week	never	no	never	good	neutral	reduced	less than monthly	less than weekly	increased	less than weekly	3-5 times a week	increased	less than weekly	1-2 times a week	increased	less than monthly	less than weekly	increased	less than monthly	less than monthly	remained	less than monthly	less than monthly	remained	no chance	no chance
Brazil	Rio Grande do Norte	urban	37	35-45	married	Pardo	male	High school	3	3	a little	0	no	0	NA	f1. Asma	no	no	no	no	no	never	never	never	no	never	good	good	remained	less than monthly	less than monthly	remained	less than monthly	less than monthly	remained	less than monthly	less than monthly	remained	less than monthly	less than monthly	remained	less than monthly	less than monthly	remained	less than monthly	less than monthly	remained	no chance	no chance
Brazil	Rio Grande do Norte	urban	40	35-45	married	White	female	master's degree	5	5	considerably	6	no	at least 8	5	NA	no	no	no	no	no	less than weekly	less than weekly	never	no	never	relatively good	relatively poor	reduced	1-2 times a week	(almost) daily	increased	less than monthly	(almost) daily	increased	1-2 times a week	(almost) daily	increased	less than weekly	1-2 times a week	increased	less than monthly	less than monthly	remained	less than monthly	1-2 times a week	increased	no chance	moderate chance
Brazil	Rio Grande do Norte	urban	40	35-45	single	Pardo	female	higher education	2	2	not at all	5	no	at least 8	3	NA	no	no	no	no	no	never	never	never	no	never	good	good	remained	less than monthly	less than monthly	remained	less than monthly	less than monthly	remained	less than monthly	less than monthly	remained	less than monthly	less than monthly	remained	less than monthly	less than monthly	remained	less than monthly	less than monthly	remained	no chance	no chance
Brazil	Rio Grande do Norte	urban	65	>55	married	Pardo	female	higher education	4	4	not at all	20	no	up to 2	4	q. Outro dist�rbio do sono	no	no	no	no	yes	never	(almost) daily	never	no	never	relatively poor	relatively poor	remained	less than monthly	less than monthly	remained	(almost) daily	(almost) daily	remained	(almost) daily	(almost) daily	remained	(almost) every night	(almost) every night	remained	less than monthly	less than monthly	remained	1-2 times a week	1-2 times a week	remained	no chance	small chance
Brazil	Rio Grande do Norte	urban	65	>55	married	Pardo	female	higher education	4	4	not at all	20	no	up to 2	4	q. Outro dist�rbio do sono	no	no	no	no	yes	never	(almost) daily	never	no	never	relatively poor	relatively poor	remained	less than monthly	less than monthly	remained	(almost) daily	(almost) daily	remained	(almost) daily	(almost) daily	remained	(almost) every night	(almost) every night	remained	less than monthly	less than monthly	remained	1-2 times a week	1-2 times a week	remained	no chance	small chance
other	Rio Grande do Norte	urban	36	35-45	married	White	female	higher education	2	2	not at all	0	no	at least 8	3	NA	no	no	no	no	no	less than weekly	1-2 times a week	never	no	never	neutral	neutral	remained	3-5 times a week	3-5 times a week	remained	3-5 times a week	3-5 times a week	remained	1-2 times a week	1-2 times a week	remained	less than monthly	less than monthly	remained	less than monthly	less than monthly	remained	less than weekly	less than weekly	remained	no chance	no chance
Brazil	Rio Grande do Norte	urban	31	25-35	single	White	male	higher education	3	3	not at all	1	no	up to 2	3	NA	no	no	no	no	no	never	1-2 times a week	never	no	never	good	relatively good	reduced	less than weekly	1-2 times a week	increased	less than weekly	1-2 times a week	increased	less than monthly	less than weekly	increased	less than monthly	less than monthly	remained	less than monthly	less than monthly	remained	less than weekly	1-2 times a week	increased	small chance	moderate chance
Brazil	Rio Grande do Norte	urban	40	35-45	married	White	female	master's degree	5	5	considerably	6	no	at least 8	5	NA	no	no	no	no	no	less than weekly	less than weekly	never	no	never	relatively good	relatively poor	reduced	1-2 times a week	(almost) daily	increased	less than monthly	(almost) daily	increased	1-2 times a week	(almost) daily	increased	less than weekly	1-2 times a week	increased	less than monthly	less than monthly	remained	less than monthly	1-2 times a week	increased	no chance	moderate chance
Brazil	Rio Grande do Norte	urban	23	<25	single	Black	male	higher education	4	4	a little	1	no	at least 8	3	b. Hipertens�o arterial, k. Depress�o, l. Ansiedade / P�nico	yes	yes	no	no	no	less than weekly	(almost) daily	never	yes	less than monthly	relatively poor	neutral	increased	1-2 times a week	3-5 times a week	increased	1-2 times a week	3-5 times a week	increased	less than monthly	1-2 times a week	increased	less than monthly	less than monthly	remained	1-2 times a week	less than monthly	reduced	(almost) daily	3-5 times a week	reduced	moderate chance	big chance
Brazil	Pernambuco	urban	23	<25	married	Pardo	male	higher education	2	2	a little	2	no	5 - 6	2	b. Hipertens�o arterial	no	no	no	no	no	never	(almost) daily	never	no	never	relatively good	poor	reduced	1-2 times a week	(almost) daily	increased	less than weekly	(almost) daily	increased	1-2 times a week	1-2 times a week	remained	less than monthly	less than monthly	remained	less than monthly	less than monthly	remained	1-2 times a week	(almost) daily	increased	small chance	big chance
Brazil	Rio Grande do Norte	urban	25	<25	single	White	female	High school	1	1	a lot	2	no	at least 8	1	NA	no	no	no	no	no	never	(almost) daily	never	yes	3-5 times a week	neutral	relatively poor	reduced	less than weekly	1-2 times a week	increased	(almost) daily	(almost) daily	remained	1-2 times a week	3-5 times a week	increased	3-5 times a week	(almost) every night	increased	less than monthly	less than monthly	remained	less than monthly	less than monthly	remained	big chance	no chance
Brazil	Para�ba	urban	21	<25	single	Pardo	female	High school	3	3	not at all	2	no	at least 8	2	NA	no	no	no	no	no	never	3-5 times a week	never	no	never	relatively poor	neutral	increased	3-5 times a week	less than weekly	reduced	less than weekly	3-5 times a week	increased	1-2 times a week	1-2 times a week	remained	less than monthly	less than monthly	remained	less than monthly	less than monthly	remained	3-5 times a week	less than monthly	reduced	big chance	small chance
Brazil	Piau�	urban	21	<25	single	White	female	High school	4	4	a little	6	no	at least 8	3	k. Depress�o, l. Ansiedade / P�nico	yes	yes	no	no	no	never	(almost) daily	never	no	never	relatively good	neutral	reduced	1-2 times a week	1-2 times a week	remained	less than monthly	less than monthly	remained	less than weekly	1-2 times a week	increased	less than monthly	less than monthly	remained	less than monthly	less than monthly	remained	(almost) daily	(almost) daily	remained	small chance	small chance
Brazil	S�o Paulo	urban	31	25-35	separated	White	female	higher education	1	1	considerably	2	no	7 - 8	1	NA	no	no	no	no	no	never	1-2 times a week	never	yes	never	relatively good	neutral	reduced	less than weekly	1-2 times a week	increased	less than monthly	less than monthly	remained	less than monthly	less than monthly	remained	less than monthly	less than monthly	remained	less than monthly	less than monthly	remained	less than weekly	less than weekly	remained	no chance	small chance
Brazil	Rio Grande do Norte	urban	22	<25	single	White	female	higher education	4	4	a little	18	unaware	at least 8	4	l. Ansiedade / P�nico	no	yes	no	no	no	1-2 times a week	never	never	no	never	relatively poor	relatively good	increased	(almost) daily	1-2 times a week	reduced	(almost) daily	3-5 times a week	reduced	3-5 times a week	1-2 times a week	reduced	(almost) every night	less than weekly	reduced	3-5 times a week	less than monthly	reduced	1-2 times a week	1-2 times a week	remained	big chance	small chance
Brazil	Rio Grande do Norte	urban	26	25-35	single	Black	female	High school	4	4	not at all	3	yes	at least 8	4	i. Alergia (atopia, alergia sazonal, outras alergias), l. Ansiedade / P�nico, m. Problemas de aten��o ou concentra��o / TDAH	no	yes	no	no	no	less than weekly	(almost) daily	never	yes	never	neutral	poor	reduced	1-2 times a week	(almost) daily	increased	less than weekly	less than weekly	remained	less than weekly	1-2 times a week	increased	1-2 times a week	less than monthly	reduced	less than monthly	less than monthly	remained	1-2 times a week	(almost) daily	increased	small chance	big chance
Brazil	Rio Grande do Norte	urban	21	<25	single	Black	female	higher education	3	3	a little	3	no	at least 8	2	NA	no	no	no	no	no	never	1-2 times a week	never	yes	never	poor	relatively good	increased	(almost) daily	1-2 times a week	reduced	3-5 times a week	1-2 times a week	reduced	1-2 times a week	3-5 times a week	increased	1-2 times a week	(almost) every night	increased	less than monthly	less than monthly	remained	3-5 times a week	1-2 times a week	reduced	big chance	moderate chance
Brazil	Rio Grande do Norte	urban	30	25-35	married	White	female	High school	3	3	considerably	2	no	at least 8	3	i. Alergia (atopia, alergia sazonal, outras alergias)	no	no	no	no	no	never	less than weekly	never	yes	less than monthly	neutral	relatively good	increased	less than monthly	less than weekly	increased	less than monthly	less than weekly	increased	less than monthly	less than monthly	remained	less than monthly	less than monthly	remained	less than monthly	less than monthly	remained	less than weekly	less than weekly	remained	no chance	small chance
Brazil	S�o Paulo	urban	29	25-35	single	Pardo	male	higher education	4	4	too much	1	no	at least 8	4	NA	no	no	no	no	no	never	1-2 times a week	never	yes	3-5 times a week	relatively good	good	increased	less than weekly	3-5 times a week	increased	less than weekly	3-5 times a week	increased	less than weekly	1-2 times a week	increased	less than monthly	less than monthly	remained	less than monthly	less than monthly	remained	less than weekly	1-2 times a week	increased	small chance	big chance
Brazil	Sergipe	urban	23	<25	single	Black	male	higher education	4	4	not at all	6	no	at least 8	3	NA	no	no	no	no	no	never	3-5 times a week	never	yes	less than monthly	good	good	remained	1-2 times a week	1-2 times a week	remained	less than weekly	less than weekly	remained	3-5 times a week	3-5 times a week	remained	less than monthly	less than monthly	remained	less than monthly	less than monthly	remained	1-2 times a week	1-2 times a week	remained	small chance	small chance
Brazil	Rio Grande do Norte	urban	22	<25	single	White	female	High school	3	3	not at all	0	unaware	at least 8	3	NA	no	no	no	no	no	never	(almost) daily	never	yes	less than monthly	relatively good	neutral	reduced	less than monthly	(almost) daily	increased	less than weekly	3-5 times a week	increased	less than monthly	less than monthly	remained	less than monthly	3-5 times a week	increased	less than monthly	less than monthly	remained	(almost) daily	1-2 times a week	reduced	moderate chance	small chance
Brazil	S�o Paulo	urban	20	<25	single	White	female	High school	4	4	a little	3	unaware	at least 8	4	NA	no	no	no	no	no	never	1-2 times a week	never	yes	less than monthly	neutral	relatively good	increased	1-2 times a week	1-2 times a week	remained	less than monthly	less than monthly	remained	less than monthly	less than monthly	remained	less than monthly	less than monthly	remained	less than monthly	less than monthly	remained	3-5 times a week	1-2 times a week	reduced	big chance	small chance
Brazil	S�o Paulo	urban	22	<25	single	White	female	higher education	3	3	considerably	0	no	at least 8	3	NA	no	no	no	no	no	never	1-2 times a week	never	yes	less than monthly	good	neutral	reduced	1-2 times a week	3-5 times a week	increased	less than monthly	less than monthly	remained	less than monthly	less than monthly	remained	less than monthly	1-2 times a week	increased	less than monthly	less than monthly	remained	less than weekly	1-2 times a week	increased	no chance	small chance
Brazil	Rio Grande do Norte	urban	21	<25	single	Pardo	female	High school	6	6 or more	considerably	3	no	at least 8	3	i. Alergia (atopia, alergia sazonal, outras alergias), k. Depress�o, l. Ansiedade / P�nico	yes	yes	no	no	no	never	1-2 times a week	never	no	never	neutral	neutral	remained	1-2 times a week	3-5 times a week	increased	less than monthly	less than monthly	remained	less than monthly	less than monthly	remained	less than monthly	less than monthly	remained	less than monthly	less than monthly	remained	3-5 times a week	3-5 times a week	remained	big chance	moderate chance
Brazil	Pernambuco	urban	31	25-35	married	Pardo	male	higher education	3	3	considerably	0	no	0	NA	l. Ansiedade / P�nico, m. Problemas de aten��o ou concentra��o / TDAH	no	yes	no	no	no	never	1-2 times a week	never	yes	(almost) every night	relatively good	neutral	reduced	less than monthly	1-2 times a week	increased	less than weekly	1-2 times a week	increased	less than monthly	less than monthly	remained	less than monthly	less than monthly	remained	less than monthly	(almost) every night	increased	less than monthly	less than monthly	remained	no chance	no chance
Brazil	S�o Paulo	urban	32	25-35	single	White	female	master's degree	1	1	not at all	1	no	at least 8	1	b. Hipertens�o arterial, e. Outro dist�rbio neurol�gico, f1. Asma, l. Ansiedade / P�nico, p. Ins�nia, q. Outro dist�rbio do sono	no	yes	no	yes	yes	(almost) daily	(almost) daily	never	no	never	poor	poor	remained	1-2 times a week	3-5 times a week	increased	(almost) daily	3-5 times a week	reduced	less than monthly	less than monthly	remained	less than monthly	less than monthly	remained	less than monthly	less than monthly	remained	(almost) daily	(almost) daily	remained	moderate chance	no chance
Brazil	Rio Grande do Norte	urban	37	35-45	single	White	female	High school	2	2	a little	0	no	at least 8	2	l. Ansiedade / P�nico, p. Ins�nia	no	yes	no	yes	no	never	(almost) daily	never	no	never	neutral	neutral	remained	(almost) daily	(almost) daily	remained	less than weekly	1-2 times a week	increased	less than weekly	less than weekly	remained	less than monthly	less than monthly	remained	(almost) every night	(almost) every night	remained	(almost) daily	(almost) daily	remained	no chance	no chance
other	Rio Grande do Norte	rural	21	<25	single	White	female	higher education	2	2	a little	0	no	7 - 8	2	NA	no	no	no	no	no	never	(almost) daily	never	no	never	good	neutral	reduced	less than monthly	less than weekly	increased	less than monthly	1-2 times a week	increased	less than monthly	less than monthly	remained	less than monthly	3-5 times a week	increased	less than monthly	less than monthly	remained	less than monthly	less than monthly	remained	no chance	no chance
Brazil	Rio Grande do Norte	urban	53	45-55	married	White	female	higher education	4	4	not at all	10	no	at least 8	4	a. Diabetes, b. Hipertens�o arterial	no	no	no	no	no	1-2 times a week	less than weekly	never	yes	less than monthly	neutral	neutral	remained	1-2 times a week	(almost) daily	increased	less than weekly	(almost) daily	increased	less than weekly	less than monthly	reduced	less than monthly	1-2 times a week	increased	less than monthly	less than monthly	remained	less than weekly	less than weekly	remained	small chance	moderate chance
Brazil	Rio Grande do Norte	urban	18	<25	single	Pardo	female	High school	4	4	considerably	3	no	at least 8	4	NA	no	no	no	no	no	never	1-2 times a week	never	no	never	relatively good	relatively poor	reduced	1-2 times a week	1-2 times a week	remained	less than monthly	less than monthly	remained	less than monthly	less than monthly	remained	less than monthly	less than monthly	remained	less than monthly	less than monthly	remained	1-2 times a week	3-5 times a week	increased	no chance	small chance
Brazil	Rio Grande do Norte	urban	26	25-35	single	White	female	master's degree	4	4	not at all	3	unaware	at least 8	3	e. Outro dist�rbio neurol�gico	no	no	no	no	no	never	1-2 times a week	never	no	never	relatively good	good	increased	(almost) daily	3-5 times a week	reduced	less than weekly	less than monthly	reduced	less than monthly	less than monthly	remained	less than monthly	less than monthly	remained	less than monthly	less than monthly	remained	(almost) daily	3-5 times a week	reduced	big chance	moderate chance
Brazil	Rio Grande do Norte	urban	34	25-35	single	White	female	higher education	3	3	not at all	1	no	at least 8	3	a. Diabetes, l. Ansiedade / P�nico	no	yes	no	no	no	less than weekly	less than weekly	never	no	never	good	good	remained	less than monthly	1-2 times a week	increased	less than monthly	less than weekly	increased	1-2 times a week	1-2 times a week	remained	less than monthly	less than monthly	remained	3-5 times a week	3-5 times a week	remained	less than monthly	less than monthly	remained	no chance	small chance
Brazil	S�o Paulo	urban	26	25-35	single	White	female	higher education	3	3	not at all	4	no	at least 8	3	NA	no	no	no	no	no	never	1-2 times a week	never	no	never	relatively good	relatively poor	reduced	(almost) daily	(almost) daily	remained	less than monthly	(almost) daily	increased	less than monthly	(almost) daily	increased	less than monthly	less than monthly	remained	less than monthly	less than monthly	remained	(almost) daily	less than monthly	reduced	moderate chance	small chance
Brazil	S�o Paulo	urban	49	45-55	separated	White	female	technical education	3	3	a little	1	no	at least 8	2	NA	no	no	no	no	no	1-2 times a week	less than weekly	less than weekly	yes	less than weekly	relatively good	neutral	reduced	1-2 times a week	(almost) daily	increased	1-2 times a week	3-5 times a week	increased	1-2 times a week	3-5 times a week	increased	less than weekly	1-2 times a week	increased	less than monthly	less than monthly	remained	less than weekly	less than weekly	remained	small chance	no chance
Brazil	Rio Grande do Sul	urban	33	25-35	married	White	male	master's degree	2	2	a lot	0	no	7 - 8	2	NA	no	no	no	no	no	never	never	less than weekly	no	never	relatively good	relatively good	remained	less than monthly	less than monthly	remained	less than monthly	less than monthly	remained	1-2 times a week	1-2 times a week	remained	less than monthly	less than monthly	remained	less than monthly	less than monthly	remained	less than weekly	less than weekly	remained	no chance	no chance
Brazil	Rio Grande do Norte	urban	56	>55	married	White	female	higher education	4	4	a little	2	no	at least 8	2	c. Doen�a cardiovascular, l. Ansiedade / P�nico	no	yes	no	no	no	never	less than weekly	never	yes	less than monthly	relatively good	poor	reduced	1-2 times a week	(almost) daily	increased	1-2 times a week	(almost) daily	increased	less than monthly	less than weekly	increased	less than monthly	less than monthly	remained	(almost) every night	(almost) every night	remained	less than weekly	1-2 times a week	increased	small chance	small chance
Brazil	Rio Grande do Norte	urban	28	25-35	single	White	female	master's degree	2	2	not at all	0	no	3 - 4	2	NA	no	no	no	no	no	never	1-2 times a week	never	yes	less than monthly	relatively good	relatively good	remained	1-2 times a week	less than monthly	reduced	less than weekly	less than monthly	reduced	less than monthly	less than monthly	remained	less than monthly	less than monthly	remained	less than monthly	(almost) every night	increased	3-5 times a week	3-5 times a week	remained	no chance	moderate chance
Brazil	S�o Paulo	urban	54	45-55	married	White	male	doctorate	3	3	a little	2	no	at least 8	3	b. Hipertens�o arterial	no	no	no	no	no	(almost) daily	1-2 times a week	never	yes	less than monthly	neutral	relatively good	increased	1-2 times a week	less than weekly	reduced	1-2 times a week	less than weekly	reduced	1-2 times a week	1-2 times a week	remained	less than monthly	less than monthly	remained	less than monthly	less than monthly	remained	less than weekly	less than weekly	remained	no chance	no chance
Brazil	S�o Paulo	urban	33	25-35	married	Pardo	female	higher education	3	3	a little	3	no	at least 8	3	i. Alergia (atopia, alergia sazonal, outras alergias)	no	no	no	no	no	less than weekly	3-5 times a week	never	no	never	neutral	poor	reduced	less than weekly	(almost) daily	increased	less than monthly	less than weekly	increased	3-5 times a week	1-2 times a week	reduced	less than monthly	less than monthly	remained	less than monthly	less than monthly	remained	1-2 times a week	(almost) daily	increased	no chance	moderate chance
Brazil	S�o Paulo	urban	30	25-35	married	White	female	doctorate	2	2	not at all	3	no	at least 8	2	NA	no	no	no	no	no	never	never	never	no	never	good	good	remained	less than monthly	less than monthly	remained	less than monthly	less than monthly	remained	less than monthly	less than monthly	remained	less than monthly	less than monthly	remained	less than monthly	less than monthly	remained	less than monthly	less than monthly	remained	no chance	no chance
Brazil	Rio Grande do Norte	urban	29	25-35	married	Pardo	female	master's degree	2	2	not at all	10	yes	up to 2	2	NA	no	no	no	no	no	never	less than weekly	never	no	never	good	relatively good	reduced	less than weekly	1-2 times a week	increased	less than monthly	less than weekly	increased	less than monthly	less than weekly	increased	less than monthly	less than monthly	remained	less than monthly	less than monthly	remained	less than weekly	1-2 times a week	increased	no chance	no chance
Brazil	S�o Paulo	urban	30	25-35	single	White	male	higher education	3	3	not at all	3	no	at least 8	3	j. Doen�a auto-imune	no	no	no	no	no	less than weekly	(almost) daily	less than weekly	yes	less than monthly	good	relatively poor	reduced	less than weekly	less than weekly	remained	less than monthly	less than monthly	remained	less than monthly	less than monthly	remained	less than monthly	1-2 times a week	increased	less than monthly	less than monthly	remained	less than monthly	(almost) daily	increased	no chance	moderate chance
Brazil	Rio Grande do Sul	urban	28	25-35	single	White	female	higher education	5	5	considerably	0	no	at least 8	5	f1. Asma, i. Alergia (atopia, alergia sazonal, outras alergias), j. Doen�a auto-imune, l. Ansiedade / P�nico	no	yes	no	no	no	less than weekly	1-2 times a week	never	yes	(almost) every night	neutral	relatively good	increased	1-2 times a week	less than weekly	reduced	1-2 times a week	less than weekly	reduced	less than monthly	less than monthly	remained	less than monthly	less than monthly	remained	less than monthly	less than monthly	remained	less than weekly	less than weekly	remained	small chance	small chance
Brazil	Minas Gerais	urban	26	25-35	single	White	female	High school	3	3	a little	1	unaware	7 - 8	2	l. Ansiedade / P�nico	no	yes	no	no	no	never	1-2 times a week	never	yes	less than weekly	relatively good	relatively good	remained	less than weekly	less than weekly	remained	less than monthly	less than monthly	remained	1-2 times a week	less than weekly	reduced	less than monthly	less than monthly	remained	less than monthly	less than monthly	remained	less than weekly	less than weekly	remained	small chance	moderate chance
Brazil	Rio Grande do Norte	urban	20	<25	married	Pardo	female	technical education	3	3	a lot	1	unaware	7 - 8	2	i. Alergia (atopia, alergia sazonal, outras alergias), p. Ins�nia	no	no	no	yes	no	less than weekly	1-2 times a week	less than weekly	yes	less than weekly	neutral	relatively poor	reduced	3-5 times a week	(almost) daily	increased	1-2 times a week	(almost) daily	increased	less than monthly	(almost) daily	increased	3-5 times a week	(almost) every night	increased	less than monthly	less than weekly	increased	1-2 times a week	3-5 times a week	increased	small chance	moderate chance
Brazil	Minas Gerais	urban	59	>55	married	White	female	higher education	3	3	a lot	1	no	3 - 4	2	b. Hipertens�o arterial	no	no	no	no	no	(almost) daily	less than weekly	less than weekly	yes	less than monthly	relatively good	relatively good	remained	less than weekly	less than weekly	remained	less than weekly	less than weekly	remained	less than weekly	less than weekly	remained	less than weekly	less than weekly	remained	(almost) every night	(almost) every night	remained	less than weekly	less than weekly	remained	no chance	no chance
Brazil	S�o Paulo	urban	37	35-45	married	White	female	master's degree	3	3	a little	2	unaware	7 - 8	2	NA	no	no	no	no	no	never	less than weekly	never	no	never	good	good	remained	less than monthly	less than monthly	remained	less than monthly	less than monthly	remained	less than monthly	less than monthly	remained	less than monthly	less than monthly	remained	less than monthly	less than monthly	remained	less than monthly	less than monthly	remained	no chance	no chance
Brazil	Rio Grande do Norte	rural	23	<25	single	Pardo	male	High school	4	4	a lot	1	no	at least 8	4	NA	no	no	no	no	no	less than weekly	3-5 times a week	never	yes	less than monthly	neutral	relatively good	increased	1-2 times a week	less than monthly	reduced	less than monthly	less than monthly	remained	less than weekly	less than weekly	remained	1-2 times a week	less than weekly	reduced	less than monthly	less than monthly	remained	3-5 times a week	3-5 times a week	remained	moderate chance	small chance
Brazil	Rio Grande do Sul	urban	43	35-45	married	White	female	doctorate	3	3	not at all	0	no	at least 8	2	k. Depress�o, l. Ansiedade / P�nico	yes	yes	no	no	no	(almost) daily	3-5 times a week	never	no	never	neutral	relatively poor	reduced	1-2 times a week	(almost) daily	increased	less than weekly	less than weekly	remained	less than monthly	less than monthly	remained	3-5 times a week	(almost) every night	increased	less than monthly	less than monthly	remained	1-2 times a week	3-5 times a week	increased	no chance	no chance
Brazil	Rio Grande do Norte	urban	40	35-45	single	Pardo	female	higher education	2	2	not at all	5	no	at least 8	3	NA	no	no	no	no	no	never	never	never	no	never	good	good	remained	less than monthly	less than monthly	remained	less than monthly	less than monthly	remained	less than monthly	less than monthly	remained	less than monthly	less than monthly	remained	less than monthly	less than monthly	remained	less than monthly	less than monthly	remained	no chance	no chance
Brazil	Rio Grande do Norte	urban	31	25-35	single	Pardo	female	master's degree	3	3	considerably	1	no	at least 8	3	f1. Asma, i. Alergia (atopia, alergia sazonal, outras alergias), k. Depress�o, l. Ansiedade / P�nico, m. Problemas de aten��o ou concentra��o / TDAH	yes	yes	no	no	no	never	less than weekly	never	no	never	good	good	remained	less than monthly	1-2 times a week	increased	less than monthly	less than monthly	remained	less than monthly	less than monthly	remained	less than monthly	less than monthly	remained	less than monthly	less than weekly	increased	less than weekly	less than monthly	reduced	no chance	no chance
Brazil	Rio Grande do Norte	urban	39	35-45	married	White	female	technical education	2	2	a little	50	unaware	up to 2	2	i. Alergia (atopia, alergia sazonal, outras alergias), l. Ansiedade / P�nico	no	yes	no	no	no	never	3-5 times a week	never	yes	3-5 times a week	relatively good	relatively poor	reduced	less than monthly	3-5 times a week	increased	less than monthly	1-2 times a week	increased	less than weekly	3-5 times a week	increased	less than monthly	less than monthly	remained	less than monthly	3-5 times a week	increased	less than monthly	1-2 times a week	increased	no chance	no chance
Brazil	S�o Paulo	urban	34	25-35	married	White	female	higher education	3	3	not at all	0	no	at least 8	2	b. Hipertens�o arterial, l. Ansiedade / P�nico, p. Ins�nia	no	yes	no	yes	no	(almost) daily	(almost) daily	never	yes	less than monthly	neutral	neutral	remained	(almost) daily	(almost) daily	remained	3-5 times a week	3-5 times a week	remained	less than monthly	less than monthly	remained	less than weekly	less than weekly	remained	1-2 times a week	3-5 times a week	increased	less than weekly	less than weekly	remained	moderate chance	moderate chance
Brazil	Rio Grande do Norte	urban	34	25-35	married	White	female	higher education	2	2	a little	3	no	at least 8	2	p. Ins�nia	no	no	no	yes	no	never	(almost) daily	never	no	never	relatively poor	relatively poor	remained	1-2 times a week	1-2 times a week	remained	3-5 times a week	3-5 times a week	remained	3-5 times a week	3-5 times a week	remained	1-2 times a week	1-2 times a week	remained	less than weekly	less than weekly	remained	(almost) daily	(almost) daily	remained	no chance	no chance
Brazil	Rio Grande do Norte	urban	26	25-35	single	Pardo	female	master's degree	2	2	not at all	0	no	at least 8	2	NA	no	no	no	no	no	never	1-2 times a week	never	no	never	relatively good	relatively poor	reduced	less than monthly	3-5 times a week	increased	less than monthly	less than monthly	remained	less than monthly	less than monthly	remained	less than monthly	less than monthly	remained	less than monthly	less than monthly	remained	less than weekly	1-2 times a week	increased	small chance	small chance
Brazil	Rio Grande do Norte	urban	33	25-35	married	White	female	master's degree	3	3	a little	10	no	at least 8	9	a. Diabetes, i. Alergia (atopia, alergia sazonal, outras alergias)	no	no	no	no	no	never	1-2 times a week	never	no	never	good	relatively poor	reduced	less than monthly	less than monthly	remained	less than monthly	1-2 times a week	increased	less than monthly	3-5 times a week	increased	less than monthly	less than weekly	increased	less than monthly	less than monthly	remained	less than monthly	less than weekly	increased	no chance	no chance
Brazil	Rio Grande do Norte	urban	21	<25	single	White	female	technical education	3	3	a little	1	no	at least 8	2	p. Ins�nia, q. Outro dist�rbio do sono	no	no	no	yes	yes	never	less than weekly	never	yes	less than monthly	relatively good	relatively poor	reduced	1-2 times a week	(almost) daily	increased	1-2 times a week	(almost) daily	increased	less than weekly	3-5 times a week	increased	less than monthly	(almost) every night	increased	less than monthly	less than monthly	remained	less than weekly	1-2 times a week	increased	small chance	moderate chance
Brazil	Rio Grande do Norte	urban	19	<25	single	White	female	technical education	4	4	not at all	10	no	at least 8	4	i. Alergia (atopia, alergia sazonal, outras alergias)	no	no	no	no	no	less than weekly	1-2 times a week	never	yes	less than monthly	good	neutral	reduced	1-2 times a week	(almost) daily	increased	less than monthly	less than monthly	remained	1-2 times a week	less than monthly	reduced	less than monthly	1-2 times a week	increased	less than monthly	less than monthly	remained	1-2 times a week	(almost) daily	increased	big chance	small chance
Brazil	Rio Grande do Norte	urban	31	25-35	single	Black	female	higher education	3	3	considerably	0	no	at least 8	3	NA	no	no	no	no	no	never	never	never	no	never	good	good	remained	less than monthly	less than weekly	increased	less than weekly	less than weekly	remained	less than weekly	less than weekly	remained	less than monthly	less than monthly	remained	less than monthly	less than monthly	remained	less than monthly	less than monthly	remained	no chance	no chance
Brazil	Par�	urban	24	<25	single	Pardo	female	High school	3	3	too much	2	unaware	at least 8	2	l. Ansiedade / P�nico, m. Problemas de aten��o ou concentra��o / TDAH	no	yes	no	no	no	never	(almost) daily	never	no	never	poor	poor	remained	(almost) daily	(almost) daily	remained	less than monthly	less than monthly	remained	less than monthly	less than weekly	increased	less than monthly	less than monthly	remained	less than monthly	less than monthly	remained	(almost) daily	(almost) daily	remained	no chance	no chance
Brazil	S�o Paulo	urban	60	>55	married	White	male	elementary school	4	4	a little	0	no	3 - 4	2	a. Diabetes	no	no	no	no	no	never	never	never	no	never	neutral	good	increased	less than monthly	1-2 times a week	increased	less than monthly	less than weekly	increased	less than monthly	less than weekly	increased	less than weekly	less than weekly	remained	less than monthly	1-2 times a week	increased	less than monthly	1-2 times a week	increased	no chance	moderate chance
Brazil	Rio Grande do Norte	urban	22	<25	single	Pardo	male	High school	3	3	considerably	0	unaware	at least 8	3	f1. Asma, i. Alergia (atopia, alergia sazonal, outras alergias)	no	no	no	no	no	never	less than weekly	never	yes	less than monthly	neutral	relatively poor	reduced	less than monthly	less than weekly	increased	less than monthly	less than monthly	remained	less than monthly	less than monthly	remained	less than monthly	less than monthly	remained	less than monthly	less than monthly	remained	less than weekly	(almost) daily	increased	moderate chance	moderate chance
Brazil	Rio Grande do Norte	urban	24	<25	single	White	female	master's degree	6	6 or more	a little	2	no	at least 8	6	i. Alergia (atopia, alergia sazonal, outras alergias)	no	no	no	no	no	never	3-5 times a week	never	yes	less than monthly	neutral	relatively poor	reduced	less than monthly	less than weekly	increased	less than weekly	1-2 times a week	increased	less than monthly	less than monthly	remained	less than monthly	less than monthly	remained	less than monthly	1-2 times a week	increased	1-2 times a week	less than weekly	reduced	small chance	no chance
Brazil	Rio Grande do Norte	urban	41	35-45	single	Pardo	male	higher education	4	4	not at all	0	unaware	7 - 8	5	NA	no	no	no	no	no	never	(almost) daily	never	no	never	relatively good	poor	reduced	less than weekly	1-2 times a week	increased	less than weekly	3-5 times a week	increased	less than monthly	1-2 times a week	increased	less than monthly	less than monthly	remained	less than weekly	3-5 times a week	increased	less than weekly	1-2 times a week	increased	small chance	big chance
Brazil	S�o Paulo	urban	33	25-35	single	Pardo	male	higher education	4	4	not at all	0	no	at least 8	3	NA	no	no	no	no	no	never	less than weekly	never	no	never	relatively good	relatively poor	reduced	less than monthly	less than weekly	increased	less than weekly	less than weekly	remained	less than monthly	less than weekly	increased	less than monthly	less than monthly	remained	less than monthly	less than monthly	remained	less than monthly	less than monthly	remained	no chance	no chance
Brazil	Rio Grande do Norte	urban	26	25-35	single	White	male	higher education	3	3	not at all	0	unaware	at least 8	3	NA	no	no	no	no	no	never	1-2 times a week	never	no	never	neutral	neutral	remained	less than monthly	less than monthly	remained	less than monthly	less than monthly	remained	less than monthly	less than monthly	remained	less than monthly	less than monthly	remained	less than monthly	less than monthly	remained	less than weekly	less than weekly	remained	moderate chance	moderate chance
Brazil	Rio Grande do Norte	urban	23	<25	single	White	female	High school	3	3	considerably	3	unaware	at least 8	3	a. Diabetes, k. Depress�o, l. Ansiedade / P�nico, m. Problemas de aten��o ou concentra��o / TDAH	yes	yes	no	no	no	never	(almost) daily	less than weekly	yes	less than monthly	relatively good	poor	reduced	less than monthly	3-5 times a week	increased	less than monthly	3-5 times a week	increased	less than monthly	(almost) daily	increased	less than monthly	less than monthly	remained	less than monthly	less than monthly	remained	1-2 times a week	3-5 times a week	increased	small chance	moderate chance
Brazil	S�o Paulo	urban	36	35-45	single	Pardo	female	higher education	3	3	a little	5	no	0	NA	NA	no	no	no	no	no	(almost) daily	never	1-2 times a week	yes	less than monthly	relatively good	relatively good	remained	less than monthly	less than monthly	remained	less than monthly	less than monthly	remained	less than monthly	less than monthly	remained	less than monthly	less than monthly	remained	less than monthly	less than monthly	remained	less than monthly	less than monthly	remained	no chance	small chance
Brazil	Rio Grande do Norte	urban	36	35-45	married	White	male	higher education	5	5	considerably	0	no	0	NA	k. Depress�o, q. Outro dist�rbio do sono	yes	no	no	no	yes	less than weekly	(almost) daily	less than weekly	no	never	relatively good	relatively good	remained	less than monthly	less than monthly	remained	less than monthly	less than monthly	remained	less than monthly	less than monthly	remained	less than monthly	less than monthly	remained	less than monthly	less than monthly	remained	(almost) daily	(almost) daily	remained	big chance	big chance
Brazil	Rio Grande do Norte	urban	32	25-35	married	White	female	technical education	4	4	a little	10	unaware	at least 8	4	k. Depress�o, p. Ins�nia	yes	no	no	yes	no	(almost) daily	(almost) daily	never	yes	less than weekly	relatively poor	poor	reduced	(almost) daily	(almost) daily	remained	(almost) daily	(almost) daily	remained	1-2 times a week	1-2 times a week	remained	(almost) every night	(almost) every night	remained	(almost) every night	(almost) every night	remained	(almost) daily	(almost) daily	remained	big chance	big chance
Brazil	Rio Grande do Norte	urban	30	25-35	married	White	female	higher education	2	2	a little	8	unaware	at least 8	2	i. Alergia (atopia, alergia sazonal, outras alergias)	no	no	no	no	no	never	never	never	yes	less than weekly	relatively poor	poor	reduced	1-2 times a week	(almost) daily	increased	less than monthly	less than monthly	remained	less than monthly	less than weekly	increased	less than weekly	less than weekly	remained	less than monthly	less than monthly	remained	less than monthly	less than weekly	increased	no chance	no chance
Brazil	Rio Grande do Norte	urban	24	<25	single	White	female	higher education	5	5	not at all	0	no	at least 8	5	i. Alergia (atopia, alergia sazonal, outras alergias)	no	no	no	no	no	never	1-2 times a week	never	yes	less than monthly	relatively poor	neutral	increased	less than monthly	1-2 times a week	increased	less than monthly	less than weekly	increased	less than weekly	less than weekly	remained	less than weekly	less than monthly	reduced	less than monthly	less than monthly	remained	(almost) daily	less than weekly	reduced	small chance	no chance
Brazil	Rio Grande do Norte	urban	22	<25	single	Pardo	female	technical education	2	2	not at all	0	no	at least 8	2	NA	no	no	no	no	no	never	(almost) daily	never	no	never	good	poor	reduced	less than weekly	(almost) daily	increased	1-2 times a week	(almost) daily	increased	3-5 times a week	(almost) daily	increased	less than weekly	(almost) every night	increased	less than monthly	less than monthly	remained	3-5 times a week	(almost) daily	increased	no chance	small chance
Brazil	Rio Grande do Norte	urban	50	45-55	married	Pardo	female	master's degree	4	4	not at all	0	no	at least 8	3	n. Encefalomielite mialgica, s�ndrome da fadiga cr�nica, o. Apneia do sono, p. Ins�nia	no	no	yes	yes	no	(almost) daily	1-2 times a week	1-2 times a week	no	never	good	poor	reduced	less than weekly	3-5 times a week	increased	less than weekly	(almost) daily	increased	less than weekly	3-5 times a week	increased	less than monthly	3-5 times a week	increased	less than monthly	less than weekly	increased	less than monthly	1-2 times a week	increased	small chance	big chance
Brazil	Rio Grande do Norte	urban	21	<25	single	White	female	High school	3	3	a little	2	no	at least 8	1	i. Alergia (atopia, alergia sazonal, outras alergias), l. Ansiedade / P�nico, o. Apneia do sono	no	yes	yes	no	no	never	3-5 times a week	less than weekly	no	never	relatively good	relatively poor	reduced	less than weekly	(almost) daily	increased	less than monthly	1-2 times a week	increased	less than weekly	less than monthly	reduced	less than monthly	3-5 times a week	increased	less than monthly	less than monthly	remained	3-5 times a week	3-5 times a week	remained	moderate chance	big chance
Brazil	Rio de Janeiro	urban	30	25-35	single	White	female	master's degree	5	5	not at all	4	no	at least 8	5	NA	no	no	no	no	no	never	never	never	no	never	good	relatively good	reduced	less than monthly	less than weekly	increased	less than monthly	less than monthly	remained	less than monthly	less than monthly	remained	less than monthly	less than monthly	remained	less than monthly	less than monthly	remained	less than monthly	less than monthly	remained	no chance	no chance
Brazil	Rio Grande do Norte	urban	22	<25	single	White	male	technical education	3	3	a little	0	no	5 - 6	3	NA	no	no	no	no	no	never	less than weekly	never	no	never	neutral	good	increased	less than weekly	(almost) daily	increased	less than monthly	less than weekly	increased	less than monthly	less than monthly	remained	less than monthly	less than monthly	remained	less than monthly	less than monthly	remained	1-2 times a week	less than monthly	reduced	small chance	no chance
Brazil	Rio Grande do Norte	urban	57	>55	married	Pardo	female	doctorate	3	3	not at all	0	no	at least 8	3	NA	no	no	no	no	no	never	1-2 times a week	never	no	never	good	relatively poor	reduced	less than monthly	1-2 times a week	increased	less than monthly	less than weekly	increased	less than monthly	1-2 times a week	increased	less than monthly	less than monthly	remained	less than monthly	less than monthly	remained	less than weekly	1-2 times a week	increased	no chance	small chance
Brazil	Rio Grande do Norte	urban	62	>55	separated	White	female	higher education	2	2	a little	11	no	at least 8	2	NA	no	no	no	no	no	never	1-2 times a week	never	no	never	relatively good	relatively poor	reduced	less than weekly	less than weekly	remained	1-2 times a week	3-5 times a week	increased	less than weekly	1-2 times a week	increased	less than monthly	less than monthly	remained	less than monthly	less than monthly	remained	less than weekly	1-2 times a week	increased	small chance	moderate chance
Brazil	Rio de Janeiro	urban	22	<25	single	White	female	higher education	3	3	considerably	5	no	at least 8	3	k. Depress�o, l. Ansiedade / P�nico, p. Ins�nia	yes	yes	no	yes	no	never	never	never	no	never	poor	neutral	increased	3-5 times a week	1-2 times a week	reduced	less than monthly	less than monthly	remained	less than monthly	less than monthly	remained	less than monthly	less than monthly	remained	1-2 times a week	less than monthly	reduced	(almost) daily	3-5 times a week	reduced	big chance	moderate chance
Brazil	Pernambuco	urban	41	35-45	married	Pardo	female	master's degree	5	5	considerably	2	no	at least 8	5	j. Doen�a auto-imune, k. Depress�o, l. Ansiedade / P�nico, p. Ins�nia	yes	yes	no	yes	no	less than weekly	(almost) daily	never	yes	less than weekly	relatively good	relatively poor	reduced	less than monthly	(almost) daily	increased	less than monthly	1-2 times a week	increased	less than monthly	1-2 times a week	increased	less than monthly	less than weekly	increased	less than monthly	(almost) every night	increased	1-2 times a week	(almost) daily	increased	small chance	no chance
Brazil	S�o Paulo	urban	23	<25	single	White	male	higher education	4	4	considerably	0	unaware	at least 8	4	i. Alergia (atopia, alergia sazonal, outras alergias)	no	no	no	no	no	never	3-5 times a week	never	yes	less than monthly	relatively poor	poor	reduced	3-5 times a week	(almost) daily	increased	(almost) daily	(almost) daily	remained	3-5 times a week	(almost) daily	increased	less than monthly	less than monthly	remained	less than monthly	less than monthly	remained	3-5 times a week	(almost) daily	increased	moderate chance	big chance
Brazil	Rio Grande do Norte	urban	46	45-55	single	Pardo	male	higher education	2	2	not at all	0	no	at least 8	2	NA	no	no	no	no	no	never	3-5 times a week	never	no	never	relatively good	relatively good	remained	less than monthly	1-2 times a week	increased	less than monthly	less than monthly	remained	less than monthly	less than monthly	remained	less than monthly	less than monthly	remained	less than monthly	less than monthly	remained	(almost) daily	less than monthly	reduced	big chance	no chance
Brazil	Rio Grande do Norte	urban	35	25-35	single	Pardo	female	higher education	2	2	not at all	0	unaware	0	NA	i. Alergia (atopia, alergia sazonal, outras alergias), l. Ansiedade / P�nico, p. Ins�nia	no	yes	no	yes	no	never	(almost) daily	never	yes	never	neutral	relatively poor	reduced	3-5 times a week	(almost) daily	increased	3-5 times a week	(almost) daily	increased	1-2 times a week	(almost) daily	increased	(almost) every night	(almost) every night	remained	less than monthly	(almost) every night	increased	1-2 times a week	(almost) daily	increased	no chance	no chance
Brazil	Rio Grande do Norte	urban	25	<25	married	Pardo	female	higher education	2	2	a little	0	no	at least 8	3	j. Doen�a auto-imune, l. Ansiedade / P�nico	no	yes	no	no	no	never	3-5 times a week	never	no	never	neutral	good	increased	1-2 times a week	3-5 times a week	increased	less than monthly	less than weekly	increased	less than weekly	less than monthly	reduced	less than monthly	less than monthly	remained	less than monthly	less than monthly	remained	(almost) daily	(almost) daily	remained	moderate chance	small chance
Brazil	Minas Gerais	urban	54	45-55	single	White	female	higher education	1	1	not at all	0	no	at least 8	2	l. Ansiedade / P�nico, p. Ins�nia	no	yes	no	yes	no	never	never	never	yes	(almost) every night	relatively good	poor	reduced	less than weekly	(almost) daily	increased	less than weekly	(almost) daily	increased	less than weekly	(almost) daily	increased	less than monthly	less than monthly	remained	less than weekly	(almost) every night	increased	less than monthly	less than monthly	remained	no chance	no chance
Brazil	Alagoas	urban	40	35-45	married	Pardo	female	higher education	2	2	a little	1	unaware	0	NA	l. Ansiedade / P�nico, p. Ins�nia	no	yes	no	yes	no	less than weekly	(almost) daily	never	yes	less than monthly	good	relatively poor	reduced	less than weekly	(almost) daily	increased	(almost) daily	(almost) daily	remained	(almost) daily	(almost) daily	remained	(almost) every night	(almost) every night	remained	less than monthly	(almost) every night	increased	(almost) daily	(almost) daily	remained	big chance	big chance
Brazil	Rio Grande do Norte	urban	35	25-35	married	Black	female	higher education	2	2	a little	7	no	at least 8	1	i. Alergia (atopia, alergia sazonal, outras alergias)	no	no	no	no	no	never	3-5 times a week	never	no	never	neutral	relatively poor	reduced	less than weekly	3-5 times a week	increased	less than weekly	3-5 times a week	increased	1-2 times a week	3-5 times a week	increased	3-5 times a week	3-5 times a week	remained	less than monthly	less than monthly	remained	3-5 times a week	(almost) daily	increased	no chance	small chance
Brazil	Rio Grande do Norte	urban	24	<25	single	Black	female	technical education	4	4	a little	0	no	at least 8	4	NA	no	no	no	no	no	never	less than weekly	never	no	never	good	good	remained	less than monthly	less than weekly	increased	less than monthly	1-2 times a week	increased	less than monthly	less than monthly	remained	less than monthly	less than monthly	remained	less than monthly	less than monthly	remained	less than monthly	less than monthly	remained	no chance	no chance
Brazil	Rio Grande do Norte	urban	33	25-35	married	White	male	master's degree	2	2	a little	5	no	up to 2	2	i. Alergia (atopia, alergia sazonal, outras alergias)	no	no	no	no	no	never	less than weekly	never	no	never	relatively good	relatively good	remained	1-2 times a week	less than weekly	reduced	1-2 times a week	1-2 times a week	remained	3-5 times a week	3-5 times a week	remained	less than weekly	less than weekly	remained	less than monthly	less than monthly	remained	1-2 times a week	1-2 times a week	remained	small chance	small chance
Brazil	Rio Grande do Norte	urban	34	25-35	married	White	male	higher education	2	2	not at all	0	no	at least 8	2	f1. Asma	no	no	no	no	no	less than weekly	1-2 times a week	never	no	never	good	good	remained	1-2 times a week	1-2 times a week	remained	less than weekly	less than weekly	remained	less than weekly	less than weekly	remained	less than monthly	less than monthly	remained	less than monthly	less than monthly	remained	less than monthly	less than monthly	remained	no chance	no chance
Brazil	Rio Grande do Norte	urban	44	35-45	married	White	male	master's degree	3	3	not at all	0	unaware	up to 2	3	p. Ins�nia	no	no	no	yes	no	never	less than weekly	never	no	never	good	neutral	reduced	1-2 times a week	(almost) daily	increased	less than monthly	(almost) daily	increased	less than weekly	(almost) daily	increased	1-2 times a week	1-2 times a week	remained	(almost) every night	(almost) every night	remained	less than monthly	1-2 times a week	increased	no chance	no chance
Brazil	Rio Grande do Norte	urban	22	<25	married	White	female	High school	6	6 or more	not at all	1	no	up to 2	6	k. Depress�o, l. Ansiedade / P�nico, p. Ins�nia	yes	yes	no	yes	no	never	1-2 times a week	never	yes	less than monthly	relatively good	relatively poor	reduced	1-2 times a week	(almost) daily	increased	less than monthly	less than monthly	remained	less than monthly	less than monthly	remained	less than monthly	1-2 times a week	increased	less than weekly	3-5 times a week	increased	less than monthly	less than weekly	increased	no chance	no chance
Brazil	Rio de Janeiro	urban	32	25-35	single	White	male	master's degree	4	4	a little	3	no	at least 8	4	f1. Asma	no	no	no	no	no	less than weekly	never	never	no	never	good	good	remained	less than monthly	less than monthly	remained	less than monthly	less than monthly	remained	less than monthly	less than monthly	remained	less than monthly	less than monthly	remained	less than monthly	less than monthly	remained	less than monthly	less than monthly	remained	no chance	no chance
Brazil	Santa Catarina	urban	24	<25	single	White	male	High school	4	4	a little	1	unaware	at least 8	1	g. Desordem reum�tica	no	no	no	no	no	never	(almost) daily	never	yes	less than weekly	relatively good	relatively good	remained	less than weekly	less than weekly	remained	1-2 times a week	1-2 times a week	remained	less than monthly	less than monthly	remained	less than monthly	less than monthly	remained	less than monthly	less than monthly	remained	1-2 times a week	less than weekly	reduced	small chance	no chance
Brazil	Rio Grande do Norte	urban	52	45-55	married	Pardo	female	higher education	2	2	considerably	0	no	up to 2	1	a. Diabetes, b. Hipertens�o arterial, i. Alergia (atopia, alergia sazonal, outras alergias), o. Apneia do sono, p. Ins�nia	no	no	yes	yes	no	less than weekly	less than weekly	less than weekly	no	never	neutral	neutral	remained	1-2 times a week	1-2 times a week	remained	1-2 times a week	1-2 times a week	remained	1-2 times a week	1-2 times a week	remained	1-2 times a week	1-2 times a week	remained	less than monthly	less than monthly	remained	less than monthly	less than monthly	remained	no chance	no chance
Brazil	S�o Paulo	urban	43	35-45	married	White	male	higher education	3	3	a little	0	no	at least 8	2	l. Ansiedade / P�nico	no	yes	no	no	no	never	1-2 times a week	never	no	never	good	poor	reduced	less than monthly	less than weekly	increased	less than weekly	1-2 times a week	increased	less than weekly	1-2 times a week	increased	less than monthly	less than monthly	remained	less than monthly	less than monthly	remained	less than weekly	3-5 times a week	increased	no chance	no chance
Brazil	Minas Gerais	rural	48	45-55	married	White	female	higher education	4	4	a little	9	no	at least 8	3	k. Depress�o	yes	no	no	no	no	1-2 times a week	less than weekly	less than weekly	yes	less than monthly	relatively good	poor	reduced	less than weekly	(almost) daily	increased	less than weekly	(almost) daily	increased	less than monthly	3-5 times a week	increased	less than monthly	less than monthly	remained	less than monthly	less than monthly	remained	less than monthly	less than weekly	increased	no chance	moderate chance
Brazil	Rio Grande do Norte	urban	35	25-35	single	White	female	higher education	1	1	not at all	0	no	3 - 4	1	NA	no	no	no	no	no	less than weekly	1-2 times a week	never	no	never	relatively good	neutral	reduced	less than monthly	1-2 times a week	increased	less than monthly	less than weekly	increased	less than monthly	less than monthly	remained	less than monthly	less than monthly	remained	less than monthly	less than monthly	remained	less than weekly	less than weekly	remained	moderate chance	moderate chance
Brazil	Rio Grande do Norte	urban	53	45-55	separated	Pardo	female	higher education	2	2	considerably	15	no	at least 8	2	b. Hipertens�o arterial, c. Doen�a cardiovascular, i. Alergia (atopia, alergia sazonal, outras alergias)	no	no	no	no	no	less than weekly	less than weekly	never	no	never	good	good	remained	3-5 times a week	3-5 times a week	remained	(almost) daily	(almost) daily	remained	less than weekly	less than weekly	remained	less than monthly	less than monthly	remained	(almost) every night	(almost) every night	remained	less than monthly	less than monthly	remained	no chance	no chance
Brazil	Bahia	urban	40	35-45	separated	Pardo	female	master's degree	4	4	considerably	15	no	at least 8	4	e. Outro dist�rbio neurol�gico, i. Alergia (atopia, alergia sazonal, outras alergias), l. Ansiedade / P�nico	no	yes	no	no	no	(almost) daily	(almost) daily	never	no	never	relatively poor	poor	reduced	1-2 times a week	(almost) daily	increased	1-2 times a week	(almost) daily	increased	1-2 times a week	(almost) daily	increased	less than monthly	less than monthly	remained	less than monthly	less than weekly	increased	3-5 times a week	(almost) daily	increased	small chance	moderate chance
Brazil	Rio Grande do Norte	urban	51	45-55	married	White	male	higher education	3	3	too much	15	no	at least 8	3	NA	no	no	no	no	no	less than weekly	never	never	no	never	good	good	remained	less than monthly	less than monthly	remained	less than monthly	less than monthly	remained	less than monthly	less than monthly	remained	less than monthly	less than monthly	remained	less than monthly	less than monthly	remained	less than monthly	less than monthly	remained	no chance	no chance
Brazil	Rio Grande do Norte	urban	31	25-35	single	White	male	higher education	4	4	not at all	5	no	at least 8	2	i. Alergia (atopia, alergia sazonal, outras alergias), l. Ansiedade / P�nico, p. Ins�nia, q. Outro dist�rbio do sono	no	yes	no	yes	yes	less than weekly	1-2 times a week	never	yes	less than weekly	relatively good	relatively good	remained	less than weekly	less than weekly	remained	less than weekly	less than weekly	remained	1-2 times a week	1-2 times a week	remained	(almost) every night	(almost) every night	remained	less than weekly	less than weekly	remained	1-2 times a week	1-2 times a week	remained	no chance	no chance
Brazil	Rio Grande do Norte	urban	31	25-35	single	White	male	higher education	1	1	not at all	4	no	0	NA	NA	no	no	no	no	no	never	less than weekly	never	yes	less than monthly	good	good	remained	less than weekly	less than weekly	remained	less than monthly	less than monthly	remained	less than monthly	less than monthly	remained	less than weekly	less than weekly	remained	less than monthly	less than monthly	remained	less than weekly	less than weekly	remained	small chance	small chance
Brazil	Rio Grande do Norte	urban	35	25-35	single	White	female	higher education	1	1	not at all	0	no	3 - 4	1	NA	no	no	no	no	no	less than weekly	1-2 times a week	never	no	never	relatively good	neutral	reduced	less than monthly	1-2 times a week	increased	less than monthly	less than weekly	increased	less than monthly	less than monthly	remained	less than monthly	less than monthly	remained	less than monthly	less than monthly	remained	less than weekly	less than weekly	remained	moderate chance	moderate chance
Brazil	Rio Grande do Norte	urban	24	<25	single	Pardo	female	technical education	3	3	a little	2	unaware	up to 2	1	i. Alergia (atopia, alergia sazonal, outras alergias), l. Ansiedade / P�nico	no	yes	no	no	no	never	(almost) daily	never	yes	less than monthly	relatively poor	neutral	increased	less than weekly	3-5 times a week	increased	less than monthly	less than monthly	remained	less than monthly	less than weekly	increased	less than monthly	less than monthly	remained	less than monthly	less than monthly	remained	3-5 times a week	less than weekly	reduced	no chance	small chance
Brazil	Rio Grande do Norte	urban	27	25-35	single	White	female	master's degree	3	3	a little	3	yes	5 - 6	3	e. Outro dist�rbio neurol�gico, i. Alergia (atopia, alergia sazonal, outras alergias)	no	no	no	no	no	never	1-2 times a week	never	yes	less than monthly	relatively good	relatively good	remained	less than weekly	1-2 times a week	increased	less than weekly	1-2 times a week	increased	less than weekly	1-2 times a week	increased	less than monthly	less than monthly	remained	less than monthly	less than monthly	remained	1-2 times a week	3-5 times a week	increased	no chance	no chance
Brazil	S�o Paulo	urban	43	35-45	married	White	female	higher education	3	3	a little	1	no	5 - 6	3	l. Ansiedade / P�nico, m. Problemas de aten��o ou concentra��o / TDAH	no	yes	no	no	no	less than weekly	1-2 times a week	less than weekly	yes	less than monthly	good	relatively poor	reduced	less than monthly	3-5 times a week	increased	less than monthly	less than weekly	increased	(almost) daily	1-2 times a week	reduced	less than monthly	3-5 times a week	increased	less than monthly	less than monthly	remained	3-5 times a week	1-2 times a week	reduced	moderate chance	small chance
Brazil	Rio Grande do Norte	urban	54	45-55	single	White	female	higher education	1	1	not at all	0	no	at least 8	1	f1. Asma, i. Alergia (atopia, alergia sazonal, outras alergias), k. Depress�o	yes	no	no	no	no	never	(almost) daily	never	no	never	neutral	neutral	remained	1-2 times a week	1-2 times a week	remained	1-2 times a week	1-2 times a week	remained	1-2 times a week	less than monthly	reduced	less than monthly	3-5 times a week	increased	1-2 times a week	less than monthly	reduced	less than monthly	3-5 times a week	increased	small chance	big chance
Brazil	Bahia	urban	41	35-45	single	Black	male	doctorate	1	1	not at all	2	no	at least 8	1	l. Ansiedade / P�nico	no	yes	no	no	no	less than weekly	(almost) daily	never	no	never	relatively good	relatively good	remained	less than monthly	less than monthly	remained	3-5 times a week	3-5 times a week	remained	(almost) daily	(almost) daily	remained	less than weekly	less than weekly	remained	less than monthly	less than monthly	remained	(almost) daily	(almost) daily	remained	no chance	no chance
Brazil	Cear�	urban	40	35-45	married	White	male	higher education	4	4	not at all	8	unaware	at least 8	4	NA	no	no	no	no	no	never	3-5 times a week	never	no	never	neutral	neutral	remained	3-5 times a week	1-2 times a week	reduced	1-2 times a week	1-2 times a week	remained	less than weekly	less than weekly	remained	less than monthly	less than monthly	remained	less than monthly	less than monthly	remained	3-5 times a week	3-5 times a week	remained	no chance	no chance
Brazil	Rio Grande do Norte	urban	41	35-45	married	White	female	higher education	4	4	not at all	10	unaware	at least 8	4	NA	no	no	no	no	no	less than weekly	1-2 times a week	less than weekly	no	never	neutral	relatively poor	reduced	less than monthly	less than weekly	increased	less than monthly	less than weekly	increased	less than monthly	less than monthly	remained	less than monthly	less than monthly	remained	less than monthly	less than monthly	remained	less than weekly	less than weekly	remained	small chance	small chance
Brazil	Rio Grande do Norte	urban	34	25-35	married	White	male	master's degree	2	2	not at all	5	yes	0	NA	o. Apneia do sono	no	no	yes	no	no	1-2 times a week	1-2 times a week	never	yes	less than weekly	good	relatively good	reduced	less than monthly	less than monthly	remained	less than monthly	less than weekly	increased	less than monthly	less than monthly	remained	less than monthly	less than monthly	remained	less than monthly	less than monthly	remained	less than monthly	less than monthly	remained	small chance	small chance
Brazil	Rio Grande do Norte	urban	33	25-35	single	White	male	higher education	2	2	not at all	1	no	at least 8	2	NA	no	no	no	no	no	never	less than weekly	never	no	never	relatively good	relatively good	remained	less than monthly	less than monthly	remained	less than monthly	less than monthly	remained	less than monthly	less than monthly	remained	less than monthly	less than monthly	remained	less than monthly	less than monthly	remained	less than monthly	less than monthly	remained	small chance	small chance
Brazil	Bahia	urban	42	35-45	single	Black	female	higher education	5	5	a little	5	no	at least 8	6	NA	no	no	no	no	no	less than weekly	less than weekly	1-2 times a week	yes	less than weekly	relatively good	poor	reduced	less than weekly	(almost) daily	increased	less than weekly	(almost) daily	increased	1-2 times a week	(almost) daily	increased	less than monthly	less than monthly	remained	less than monthly	less than monthly	remained	less than weekly	1-2 times a week	increased	no chance	moderate chance
Brazil	Rio Grande do Norte	urban	30	25-35	single	White	male	High school	3	3	not at all	0	unaware	at least 8	3	NA	no	no	no	no	no	less than weekly	1-2 times a week	never	no	never	relatively good	relatively good	remained	1-2 times a week	3-5 times a week	increased	less than monthly	less than monthly	remained	3-5 times a week	3-5 times a week	remained	less than weekly	less than weekly	remained	less than monthly	less than monthly	remained	1-2 times a week	1-2 times a week	remained	small chance	small chance
Brazil	Rio Grande do Norte	urban	42	35-45	married	White	male	higher education	4	4	not at all	2	no	at least 8	4	NA	no	no	no	no	no	never	less than weekly	never	yes	less than weekly	neutral	neutral	remained	less than weekly	less than weekly	remained	3-5 times a week	3-5 times a week	remained	(almost) daily	(almost) daily	remained	less than monthly	less than monthly	remained	less than monthly	less than monthly	remained	less than weekly	1-2 times a week	increased	small chance	small chance
Brazil	Sergipe	urban	45	35-45	married	White	female	higher education	3	3	a little	0	no	at least 8	3	a. Diabetes	no	no	no	no	no	less than weekly	1-2 times a week	less than weekly	no	never	good	relatively good	reduced	less than weekly	less than weekly	remained	less than weekly	less than weekly	remained	less than weekly	less than weekly	remained	less than monthly	less than monthly	remained	less than monthly	less than monthly	remained	less than weekly	1-2 times a week	increased	small chance	small chance
Brazil	Rio Grande do Norte	urban	53	45-55	married	White	female	higher education	3	3	a little	1	no	at least 8	3	b. Hipertens�o arterial, i. Alergia (atopia, alergia sazonal, outras alergias), l. Ansiedade / P�nico	no	yes	no	no	no	1-2 times a week	1-2 times a week	never	yes	less than monthly	good	relatively poor	reduced	less than weekly	(almost) daily	increased	3-5 times a week	(almost) daily	increased	less than weekly	1-2 times a week	increased	less than monthly	less than weekly	increased	less than monthly	less than monthly	remained	less than monthly	less than monthly	remained	no chance	no chance
Brazil	Rio Grande do Norte	urban	35	25-35	single	White	female	higher education	4	4	not at all	9	unaware	at least 8	3	i. Alergia (atopia, alergia sazonal, outras alergias)	no	no	no	no	no	never	less than weekly	never	no	never	good	relatively poor	reduced	less than monthly	(almost) daily	increased	less than monthly	(almost) daily	increased	less than monthly	less than monthly	remained	less than monthly	less than monthly	remained	less than monthly	less than monthly	remained	1-2 times a week	(almost) daily	increased	no chance	no chance
Brazil	Paran�	urban	37	35-45	married	White	female	higher education	2	2	a little	5	yes	7 - 8	2	k. Depress�o, l. Ansiedade / P�nico, p. Ins�nia	yes	yes	no	yes	no	1-2 times a week	1-2 times a week	never	yes	less than monthly	good	relatively good	reduced	less than monthly	1-2 times a week	increased	less than monthly	less than weekly	increased	less than monthly	less than weekly	increased	less than monthly	less than weekly	increased	less than monthly	less than weekly	increased	less than monthly	less than weekly	increased	small chance	small chance
Brazil	Rio Grande do Norte	rural	22	<25	single	White	female	higher education	5	5	considerably	0	unaware	at least 8	5	NA	no	no	no	no	no	never	1-2 times a week	never	no	never	relatively good	good	increased	less than monthly	less than weekly	increased	less than monthly	less than weekly	increased	less than monthly	less than weekly	increased	less than monthly	less than weekly	increased	less than monthly	less than monthly	remained	less than weekly	less than weekly	remained	no chance	no chance
Brazil	Sergipe	urban	45	35-45	married	White	female	higher education	3	3	a little	0	no	at least 8	3	a. Diabetes	no	no	no	no	no	less than weekly	1-2 times a week	less than weekly	no	never	good	relatively good	reduced	less than weekly	less than weekly	remained	less than weekly	less than weekly	remained	less than weekly	less than weekly	remained	less than monthly	less than monthly	remained	less than monthly	less than monthly	remained	less than weekly	1-2 times a week	increased	small chance	small chance
Brazil	Rio Grande do Norte	urban	44	35-45	married	Pardo	female	higher education	2	2	a little	7	no	at least 8	2	NA	no	no	no	no	no	1-2 times a week	1-2 times a week	less than weekly	no	never	relatively good	good	increased	3-5 times a week	3-5 times a week	remained	less than weekly	less than weekly	remained	less than monthly	less than monthly	remained	less than monthly	less than monthly	remained	less than monthly	less than monthly	remained	less than monthly	less than monthly	remained	no chance	no chance
Brazil	S�o Paulo	rural	27	25-35	separated	White	female	High school	5	5	considerably	0	no	at least 8	5	NA	no	no	no	no	no	never	3-5 times a week	never	yes	less than monthly	relatively poor	relatively poor	remained	less than monthly	less than monthly	remained	(almost) daily	(almost) daily	remained	(almost) daily	(almost) daily	remained	less than monthly	less than monthly	remained	less than monthly	less than monthly	remained	less than weekly	3-5 times a week	increased	small chance	big chance
Brazil	Amazonas	urban	43	35-45	married	White	male	higher education	3	3	not at all	2	yes	up to 2	2	NA	no	no	no	no	no	never	(almost) daily	never	no	never	poor	poor	remained	(almost) daily	(almost) daily	remained	less than monthly	less than monthly	remained	less than monthly	less than monthly	remained	less than monthly	less than monthly	remained	less than monthly	less than monthly	remained	(almost) daily	(almost) daily	remained	moderate chance	moderate chance
Brazil	Pernambuco	urban	56	>55	married	White	male	master's degree	4	4	a little	0	unaware	at least 8	2	j. Doen�a auto-imune, o. Apneia do sono	no	no	yes	no	no	(almost) daily	(almost) daily	(almost) every night	yes	less than monthly	relatively good	relatively good	remained	less than monthly	less than monthly	remained	less than weekly	less than weekly	remained	less than weekly	less than weekly	remained	less than monthly	less than monthly	remained	less than monthly	less than monthly	remained	1-2 times a week	1-2 times a week	remained	no chance	no chance
Brazil	Rio Grande do Norte	urban	32	25-35	married	Pardo	male	higher education	5	5	a lot	0	no	at least 8	5	b. Hipertens�o arterial	no	no	no	no	no	never	less than weekly	never	no	never	good	relatively good	reduced	less than weekly	less than weekly	remained	less than weekly	less than weekly	remained	1-2 times a week	1-2 times a week	remained	less than monthly	less than monthly	remained	less than monthly	less than monthly	remained	less than monthly	less than monthly	remained	small chance	small chance
Brazil	Rio Grande do Norte	urban	41	35-45	married	White	female	higher education	4	4	not at all	10	unaware	at least 8	4	NA	no	no	no	no	no	less than weekly	1-2 times a week	less than weekly	no	never	neutral	relatively poor	reduced	less than monthly	less than weekly	increased	less than monthly	less than weekly	increased	less than monthly	less than monthly	remained	less than monthly	less than monthly	remained	less than monthly	less than monthly	remained	less than weekly	less than weekly	remained	small chance	small chance
Brazil	Minas Gerais	urban	26	25-35	single	White	female	High school	3	3	a little	1	unaware	7 - 8	2	l. Ansiedade / P�nico	no	yes	no	no	no	never	1-2 times a week	never	yes	less than weekly	relatively good	relatively good	remained	less than weekly	less than weekly	remained	less than monthly	less than monthly	remained	1-2 times a week	less than weekly	reduced	less than monthly	less than monthly	remained	less than monthly	less than monthly	remained	less than weekly	less than weekly	remained	small chance	moderate chance
other	Rio Grande do Norte	urban	45	35-45	separated	White	female	master's degree	8	6 or more	a little	5	unaware	up to 2	5	i. Alergia (atopia, alergia sazonal, outras alergias), j. Doen�a auto-imune	no	no	no	no	no	never	(almost) daily	never	yes	less than weekly	relatively good	relatively poor	reduced	less than weekly	1-2 times a week	increased	less than monthly	less than weekly	increased	less than monthly	less than monthly	remained	less than monthly	less than monthly	remained	less than monthly	less than monthly	remained	less than monthly	less than weekly	increased	small chance	moderate chance
Brazil	Rio Grande do Norte	urban	28	25-35	single	Pardo	male	High school	3	3	a little	0	no	at least 8	4	b. Hipertens�o arterial	no	no	no	no	no	never	never	never	no	never	good	good	remained	less than monthly	less than monthly	remained	less than monthly	less than monthly	remained	less than monthly	less than monthly	remained	less than monthly	less than monthly	remained	less than monthly	less than monthly	remained	less than monthly	less than monthly	remained	no chance	no chance
Brazil	S�o Paulo	urban	23	<25	single	White	female	higher education	4	4	considerably	5	unaware	at least 8	3	f1. Asma, i. Alergia (atopia, alergia sazonal, outras alergias), l. Ansiedade / P�nico	no	yes	no	no	no	never	(almost) daily	never	yes	less than monthly	relatively poor	relatively poor	remained	less than weekly	3-5 times a week	increased	less than weekly	1-2 times a week	increased	(almost) daily	(almost) daily	remained	less than monthly	less than monthly	remained	less than monthly	less than weekly	increased	(almost) daily	1-2 times a week	reduced	big chance	small chance
Brazil	Rio Grande do Norte	urban	32	25-35	married	Indian	male	higher education	3	3	considerably	0	no	at least 8	3	NA	no	no	no	no	no	1-2 times a week	1-2 times a week	never	no	never	relatively good	good	increased	less than weekly	1-2 times a week	increased	less than monthly	less than weekly	increased	less than monthly	less than monthly	remained	less than monthly	less than monthly	remained	less than monthly	less than monthly	remained	1-2 times a week	less than weekly	reduced	moderate chance	moderate chance
other	Rio Grande do Norte	urban	36	35-45	married	Pardo	male	master's degree	4	4	a little	0	no	at least 8	4	NA	no	no	no	no	no	never	1-2 times a week	never	yes	less than monthly	relatively good	good	increased	less than monthly	less than monthly	remained	less than monthly	less than monthly	remained	less than monthly	less than monthly	remained	less than weekly	less than monthly	reduced	less than monthly	less than monthly	remained	1-2 times a week	1-2 times a week	remained	small chance	moderate chance
Brazil	Amazonas	urban	43	35-45	married	White	male	higher education	3	3	not at all	2	yes	up to 2	2	NA	no	no	no	no	no	never	(almost) daily	never	no	never	poor	poor	remained	(almost) daily	(almost) daily	remained	less than monthly	less than monthly	remained	less than monthly	less than monthly	remained	less than monthly	less than monthly	remained	less than monthly	less than monthly	remained	(almost) daily	(almost) daily	remained	moderate chance	moderate chance
Brazil	Rio Grande do Norte	urban	59	>55	married	White	female	higher education	2	2	a little	2	no	at least 8	2	NA	no	no	no	no	no	1-2 times a week	less than weekly	never	no	never	good	neutral	reduced	less than monthly	1-2 times a week	increased	1-2 times a week	1-2 times a week	remained	less than monthly	1-2 times a week	increased	less than monthly	less than monthly	remained	less than monthly	less than monthly	remained	less than monthly	less than weekly	increased	small chance	moderate chance
Brazil	Rio Grande do Norte	urban	21	<25	single	White	female	technical education	4	4	considerably	0	unaware	at least 8	1	i. Alergia (atopia, alergia sazonal, outras alergias)	no	no	no	no	no	never	(almost) daily	never	no	never	neutral	relatively poor	reduced	1-2 times a week	3-5 times a week	increased	1-2 times a week	1-2 times a week	remained	less than weekly	less than weekly	remained	less than weekly	3-5 times a week	increased	less than monthly	less than monthly	remained	1-2 times a week	(almost) daily	increased	small chance	big chance
Brazil	Rio Grande do Norte	urban	27	25-35	single	White	female	higher education	1	1	not at all	4	no	0	NA	NA	no	no	no	no	no	never	never	never	no	never	relatively good	relatively poor	reduced	less than weekly	less than weekly	remained	3-5 times a week	3-5 times a week	remained	(almost) daily	(almost) daily	remained	less than monthly	less than monthly	remained	less than weekly	less than weekly	remained	less than monthly	less than monthly	remained	no chance	no chance
Brazil	Rio Grande do Norte	urban	25	<25	single	Pardo	female	higher education	6	6 or more	not at all	0	unaware	at least 8	6	i. Alergia (atopia, alergia sazonal, outras alergias)	no	no	no	no	no	never	never	never	no	never	relatively good	relatively poor	reduced	1-2 times a week	(almost) daily	increased	1-2 times a week	(almost) daily	increased	1-2 times a week	less than monthly	reduced	less than weekly	1-2 times a week	increased	less than monthly	less than monthly	remained	less than weekly	less than weekly	remained	moderate chance	no chance
Brazil	Amazonas	urban	43	35-45	married	White	male	higher education	3	3	not at all	2	yes	up to 2	2	NA	no	no	no	no	no	never	(almost) daily	never	no	never	poor	poor	remained	(almost) daily	(almost) daily	remained	less than monthly	less than monthly	remained	less than monthly	less than monthly	remained	less than monthly	less than monthly	remained	less than monthly	less than monthly	remained	(almost) daily	(almost) daily	remained	moderate chance	moderate chance
Brazil	Rio Grande do Norte	urban	27	25-35	married	White	male	higher education	4	4	considerably	1	no	up to 2	4	NA	no	no	no	no	no	never	1-2 times a week	never	no	never	relatively good	neutral	reduced	less than weekly	1-2 times a week	increased	less than monthly	less than monthly	remained	less than monthly	less than monthly	remained	less than monthly	less than monthly	remained	less than monthly	less than monthly	remained	less than weekly	1-2 times a week	increased	small chance	small chance
Brazil	Rio Grande do Norte	urban	31	25-35	single	Pardo	female	higher education	2	2	a little	0	no	at least 8	2	e. Outro dist�rbio neurol�gico, i. Alergia (atopia, alergia sazonal, outras alergias)	no	no	no	no	no	1-2 times a week	less than weekly	never	no	never	relatively good	good	increased	less than monthly	less than monthly	remained	less than monthly	less than monthly	remained	less than monthly	less than weekly	increased	less than monthly	less than monthly	remained	less than monthly	less than monthly	remained	1-2 times a week	less than monthly	reduced	small chance	no chance
Brazil	Rio Grande do Norte	urban	47	45-55	married	White	female	higher education	2	2	not at all	2	yes	3 - 4	2	NA	no	no	no	no	no	3-5 times a week	never	never	yes	less than monthly	good	relatively good	reduced	less than monthly	less than monthly	remained	less than monthly	less than monthly	remained	less than monthly	less than weekly	increased	less than monthly	less than monthly	remained	less than monthly	less than monthly	remained	less than monthly	less than monthly	remained	no chance	small chance
Brazil	Distrito Federal	urban	37	35-45	single	White	male	higher education	2	2	considerably	2	yes	0	NA	NA	no	no	no	no	no	never	less than weekly	never	no	never	neutral	neutral	remained	less than monthly	less than monthly	remained	1-2 times a week	1-2 times a week	remained	less than weekly	less than weekly	remained	less than monthly	less than monthly	remained	less than monthly	1-2 times a week	increased	less than monthly	less than monthly	remained	no chance	small chance
Brazil	Bahia	urban	42	35-45	single	Black	male	High school	3	3	a little	0	no	0	NA	NA	no	no	no	no	no	never	never	never	no	never	good	relatively good	reduced	less than monthly	less than monthly	remained	less than monthly	less than monthly	remained	less than monthly	less than monthly	remained	less than monthly	less than monthly	remained	less than monthly	less than monthly	remained	less than monthly	less than monthly	remained	no chance	no chance
Brazil	Rio Grande do Norte	urban	48	45-55	married	Pardo	male	higher education	4	4	considerably	2	yes	up to 2	4	b. Hipertens�o arterial, c. Doen�a cardiovascular, k. Depress�o, l. Ansiedade / P�nico, m. Problemas de aten��o ou concentra��o / TDAH, p. Ins�nia	yes	yes	no	yes	no	(almost) daily	3-5 times a week	(almost) every night	no	never	good	good	remained	1-2 times a week	1-2 times a week	remained	less than weekly	less than weekly	remained	less than weekly	less than weekly	remained	3-5 times a week	1-2 times a week	reduced	(almost) every night	(almost) every night	remained	1-2 times a week	3-5 times a week	increased	small chance	moderate chance
Brazil	Rio Grande do Norte	urban	35	25-35	single	Pardo	female	High school	3	3	not at all	2	unaware	at least 8	2	NA	no	no	no	no	no	never	1-2 times a week	never	yes	less than monthly	relatively good	relatively poor	reduced	less than weekly	1-2 times a week	increased	less than weekly	3-5 times a week	increased	1-2 times a week	less than weekly	reduced	less than monthly	less than monthly	remained	less than monthly	less than monthly	remained	1-2 times a week	3-5 times a week	increased	no chance	small chance
Brazil	Rio Grande do Norte	urban	28	25-35	single	Pardo	female	higher education	4	4	a little	2	yes	up to 2	3	i. Alergia (atopia, alergia sazonal, outras alergias)	no	no	no	no	no	never	never	never	no	never	relatively good	relatively poor	reduced	less than weekly	3-5 times a week	increased	less than weekly	3-5 times a week	increased	1-2 times a week	3-5 times a week	increased	less than weekly	less than weekly	remained	less than weekly	1-2 times a week	increased	1-2 times a week	less than monthly	reduced	no chance	no chance
Brazil	Rio Grande do Norte	urban	31	25-35	single	Pardo	female	higher education	4	4	not at all	10	no	0	NA	i. Alergia (atopia, alergia sazonal, outras alergias)	no	no	no	no	no	1-2 times a week	less than weekly	never	yes	less than weekly	relatively good	relatively poor	reduced	less than weekly	(almost) daily	increased	less than monthly	1-2 times a week	increased	less than monthly	1-2 times a week	increased	3-5 times a week	(almost) every night	increased	less than monthly	less than monthly	remained	less than monthly	less than weekly	increased	no chance	no chance
Brazil	Rio Grande do Norte	urban	51	45-55	married	White	male	higher education	3	3	too much	15	no	at least 8	3	NA	no	no	no	no	no	less than weekly	never	never	no	never	good	good	remained	less than monthly	less than monthly	remained	less than monthly	less than monthly	remained	less than monthly	less than monthly	remained	less than monthly	less than monthly	remained	less than monthly	less than monthly	remained	less than monthly	less than monthly	remained	no chance	no chance
Brazil	Rio Grande do Norte	urban	38	35-45	married	White	female	higher education	5	5	considerably	10	no	at least 8	4	NA	no	no	no	no	no	never	1-2 times a week	never	no	never	neutral	relatively good	increased	1-2 times a week	1-2 times a week	remained	3-5 times a week	3-5 times a week	remained	less than weekly	less than weekly	remained	less than weekly	less than weekly	remained	less than monthly	less than monthly	remained	1-2 times a week	3-5 times a week	increased	small chance	moderate chance
Brazil	Rio Grande do Norte	urban	35	25-35	single	Pardo	male	higher education	3	3	a little	0	no	at least 8	3	NA	no	no	no	no	no	never	less than weekly	never	yes	less than monthly	neutral	neutral	remained	1-2 times a week	3-5 times a week	increased	1-2 times a week	3-5 times a week	increased	1-2 times a week	1-2 times a week	remained	less than weekly	less than weekly	remained	less than monthly	less than monthly	remained	1-2 times a week	less than weekly	reduced	small chance	no chance
Brazil	Rio Grande do Norte	urban	33	25-35	single	Black	male	High school	1	1	a little	4	unaware	0	NA	f1. Asma, l. Ansiedade / P�nico, p. Ins�nia	no	yes	no	yes	no	1-2 times a week	3-5 times a week	less than weekly	yes	less than monthly	neutral	neutral	remained	3-5 times a week	3-5 times a week	remained	3-5 times a week	3-5 times a week	remained	3-5 times a week	3-5 times a week	remained	1-2 times a week	1-2 times a week	remained	less than monthly	1-2 times a week	increased	1-2 times a week	3-5 times a week	increased	small chance	moderate chance
Brazil	Rio Grande do Norte	urban	50	45-55	married	White	female	higher education	2	2	considerably	6	no	3 - 4	1	NA	no	no	no	no	no	1-2 times a week	1-2 times a week	never	yes	less than monthly	good	relatively good	reduced	less than weekly	1-2 times a week	increased	less than monthly	less than weekly	increased	less than weekly	less than weekly	remained	less than monthly	less than monthly	remained	less than monthly	less than monthly	remained	less than weekly	less than weekly	remained	small chance	small chance
Brazil	Rio Grande do Norte	urban	36	35-45	married	White	female	higher education	5	5	not at all	3	yes	at least 8	4	NA	no	no	no	no	no	never	less than weekly	never	no	never	relatively good	relatively good	remained	less than monthly	less than monthly	remained	less than monthly	less than monthly	remained	less than monthly	less than monthly	remained	less than monthly	less than monthly	remained	less than monthly	less than monthly	remained	less than monthly	less than monthly	remained	no chance	no chance
Brazil	Rio Grande do Norte	urban	27	25-35	single	White	female	master's degree	2	2	not at all	2	yes	0	NA	NA	no	no	no	no	no	1-2 times a week	less than weekly	never	no	never	relatively good	neutral	reduced	less than weekly	1-2 times a week	increased	less than monthly	1-2 times a week	increased	less than monthly	1-2 times a week	increased	less than monthly	less than monthly	remained	less than monthly	1-2 times a week	increased	less than weekly	less than weekly	remained	no chance	no chance
Brazil	Rio Grande do Norte	urban	26	25-35	single	Pardo	female	higher education	7	6 or more	a lot	0	no	at least 8	6	NA	no	no	no	no	no	never	less than weekly	never	no	never	relatively good	relatively good	remained	less than monthly	1-2 times a week	increased	less than monthly	less than monthly	remained	less than weekly	less than weekly	remained	less than monthly	less than monthly	remained	less than monthly	less than monthly	remained	less than weekly	less than weekly	remained	small chance	small chance
Brazil	Rio Grande do Norte	urban	34	25-35	married	White	male	higher education	2	2	a little	10	no	0	NA	NA	no	no	no	no	no	never	1-2 times a week	never	yes	less than monthly	relatively good	relatively good	remained	1-2 times a week	1-2 times a week	remained	less than weekly	less than weekly	remained	less than weekly	1-2 times a week	increased	less than weekly	1-2 times a week	increased	1-2 times a week	1-2 times a week	remained	less than weekly	1-2 times a week	increased	small chance	moderate chance
Brazil	Rio Grande do Norte	urban	43	35-45	married	White	female	higher education	5	5	a little	1	yes	up to 2	5	NA	no	no	no	no	no	1-2 times a week	(almost) daily	never	yes	3-5 times a week	good	relatively good	reduced	less than monthly	less than weekly	increased	less than monthly	less than monthly	remained	less than monthly	less than monthly	remained	less than weekly	3-5 times a week	increased	less than monthly	less than monthly	remained	1-2 times a week	3-5 times a week	increased	no chance	no chance
Brazil	S�o Paulo	urban	29	25-35	married	White	male	master's degree	1	1	not at all	3	unaware	at least 8	2	p. Ins�nia	no	no	no	yes	no	less than weekly	less than weekly	never	yes	less than monthly	relatively good	good	increased	1-2 times a week	less than weekly	reduced	1-2 times a week	less than weekly	reduced	1-2 times a week	less than weekly	reduced	3-5 times a week	1-2 times a week	reduced	less than weekly	1-2 times a week	increased	1-2 times a week	less than weekly	reduced	big chance	moderate chance
Brazil	Para�ba	urban	22	<25	married	Black	female	High school	3	3	a little	1	unaware	at least 8	2	NA	no	no	no	no	no	never	(almost) daily	never	yes	less than monthly	neutral	relatively poor	reduced	(almost) daily	(almost) daily	remained	less than monthly	less than monthly	remained	less than weekly	less than weekly	remained	1-2 times a week	(almost) every night	increased	less than monthly	less than monthly	remained	(almost) daily	(almost) daily	remained	small chance	small chance
Brazil	Rio Grande do Norte	urban	33	25-35	single	Pardo	female	higher education	4	4	a little	0	no	0	NA	f1. Asma, k. Depress�o, l. Ansiedade / P�nico	yes	yes	no	no	no	3-5 times a week	3-5 times a week	less than weekly	no	never	relatively good	neutral	reduced	less than monthly	3-5 times a week	increased	less than weekly	3-5 times a week	increased	less than weekly	1-2 times a week	increased	less than monthly	less than monthly	remained	less than monthly	less than monthly	remained	less than weekly	3-5 times a week	increased	small chance	small chance
Brazil	Rio Grande do Norte	urban	31	25-35	single	White	male	higher education	1	1	not at all	4	no	0	NA	NA	no	no	no	no	no	never	less than weekly	never	yes	less than monthly	good	good	remained	less than weekly	less than weekly	remained	less than monthly	less than monthly	remained	less than monthly	less than monthly	remained	less than weekly	less than weekly	remained	less than monthly	less than monthly	remained	less than weekly	less than weekly	remained	small chance	small chance
Brazil	Pernambuco	urban	41	35-45	married	Pardo	female	master's degree	5	5	considerably	2	no	at least 8	5	j. Doen�a auto-imune, k. Depress�o, l. Ansiedade / P�nico, p. Ins�nia	yes	yes	no	yes	no	less than weekly	(almost) daily	never	yes	less than weekly	relatively good	relatively poor	reduced	less than monthly	(almost) daily	increased	less than monthly	1-2 times a week	increased	less than monthly	1-2 times a week	increased	less than monthly	less than weekly	increased	less than monthly	(almost) every night	increased	1-2 times a week	(almost) daily	increased	small chance	no chance
Brazil	Rio Grande do Norte	urban	26	25-35	single	White	female	higher education	3	3	not at all	6	no	at least 8	2	l. Ansiedade / P�nico	no	yes	no	no	no	never	never	never	no	never	good	good	remained	less than monthly	1-2 times a week	increased	less than monthly	less than monthly	remained	less than monthly	less than monthly	remained	less than monthly	less than monthly	remained	less than monthly	less than monthly	remained	less than monthly	less than monthly	remained	no chance	no chance
Brazil	Para�ba	urban	29	25-35	married	Pardo	male	master's degree	2	2	not at all	3	no	3 - 4	2	NA	no	no	no	no	no	never	1-2 times a week	never	yes	less than monthly	relatively poor	relatively good	increased	1-2 times a week	1-2 times a week	remained	less than monthly	less than monthly	remained	less than monthly	less than monthly	remained	less than monthly	less than monthly	remained	less than monthly	less than monthly	remained	less than weekly	less than monthly	reduced	moderate chance	no chance
Brazil	Rio Grande do Sul	urban	35	25-35	single	White	female	technical education	3	3	too much	0	no	at least 8	2	i. Alergia (atopia, alergia sazonal, outras alergias)	no	no	no	no	no	never	(almost) daily	never	no	never	relatively poor	relatively poor	remained	(almost) daily	(almost) daily	remained	(almost) daily	(almost) daily	remained	1-2 times a week	1-2 times a week	remained	1-2 times a week	1-2 times a week	remained	less than monthly	less than monthly	remained	(almost) daily	(almost) daily	remained	small chance	no chance
Brazil	S�o Paulo	urban	18	<25	single	Pardo	female	High school	3	3	too much	0	unaware	3 - 4	3	k. Depress�o, l. Ansiedade / P�nico, q. Outro dist�rbio do sono	yes	yes	no	no	yes	never	(almost) daily	1-2 times a week	no	never	relatively good	poor	reduced	3-5 times a week	(almost) daily	increased	less than weekly	3-5 times a week	increased	3-5 times a week	less than weekly	reduced	less than monthly	1-2 times a week	increased	less than weekly	1-2 times a week	increased	1-2 times a week	(almost) daily	increased	small chance	big chance
Brazil	Rio Grande do Norte	urban	35	25-35	single	White	female	higher education	3	3	a little	10	no	5 - 6	2	NA	no	no	no	no	no	never	never	never	no	never	relatively good	neutral	reduced	less than monthly	less than weekly	increased	1-2 times a week	3-5 times a week	increased	1-2 times a week	3-5 times a week	increased	less than monthly	less than monthly	remained	less than monthly	less than monthly	remained	less than monthly	less than weekly	increased	no chance	small chance
Brazil	Rio Grande do Norte	urban	27	25-35	single	White	female	master's degree	2	2	not at all	2	yes	0	NA	NA	no	no	no	no	no	1-2 times a week	less than weekly	never	no	never	relatively good	neutral	reduced	less than weekly	1-2 times a week	increased	less than monthly	1-2 times a week	increased	less than monthly	1-2 times a week	increased	less than monthly	less than monthly	remained	less than monthly	1-2 times a week	increased	less than weekly	less than weekly	remained	no chance	no chance
Brazil	Rio Grande do Norte	urban	34	25-35	married	White	male	master's degree	2	2	not at all	5	yes	0	NA	o. Apneia do sono	no	no	yes	no	no	1-2 times a week	1-2 times a week	never	yes	less than weekly	good	relatively good	reduced	less than monthly	less than monthly	remained	less than monthly	less than weekly	increased	less than monthly	less than monthly	remained	less than monthly	less than monthly	remained	less than monthly	less than monthly	remained	less than monthly	less than monthly	remained	small chance	small chance
Brazil	Rio Grande do Norte	urban	21	<25	single	White	female	technical education	6	6 or more	a little	0	no	at least 8	5	i. Alergia (atopia, alergia sazonal, outras alergias), l. Ansiedade / P�nico, p. Ins�nia	no	yes	no	yes	no	less than weekly	3-5 times a week	never	no	never	neutral	poor	reduced	3-5 times a week	(almost) daily	increased	1-2 times a week	3-5 times a week	increased	less than weekly	1-2 times a week	increased	less than monthly	less than monthly	remained	1-2 times a week	1-2 times a week	remained	1-2 times a week	(almost) daily	increased	big chance	big chance
Brazil	Rio Grande do Norte	urban	65	>55	married	White	male	doctorate	4	4	not at all	2	no	0	NA	b. Hipertens�o arterial, c. Doen�a cardiovascular, p. Ins�nia	no	no	no	yes	no	1-2 times a week	less than weekly	never	no	never	good	good	remained	3-5 times a week	3-5 times a week	remained	1-2 times a week	1-2 times a week	remained	1-2 times a week	less than weekly	reduced	less than monthly	less than monthly	remained	3-5 times a week	3-5 times a week	remained	less than monthly	less than monthly	remained	no chance	no chance
Brazil	Rio Grande do Norte	urban	31	25-35	single	White	male	master's degree	3	3	not at all	1	no	at least 8	3	NA	no	no	no	no	no	never	never	never	yes	less than monthly	relatively good	neutral	reduced	less than monthly	less than weekly	increased	less than monthly	less than weekly	increased	less than monthly	1-2 times a week	increased	less than monthly	less than weekly	increased	less than monthly	less than monthly	remained	less than monthly	less than weekly	increased	no chance	small chance
Brazil	Alagoas	urban	40	35-45	married	Pardo	female	higher education	2	2	a little	1	unaware	0	NA	l. Ansiedade / P�nico, p. Ins�nia	no	yes	no	yes	no	less than weekly	(almost) daily	never	yes	less than monthly	good	relatively poor	reduced	less than weekly	(almost) daily	increased	(almost) daily	(almost) daily	remained	(almost) daily	(almost) daily	remained	(almost) every night	(almost) every night	remained	less than monthly	(almost) every night	increased	(almost) daily	(almost) daily	remained	big chance	big chance
Brazil	Rio Grande do Norte	urban	33	25-35	married	Pardo	female	doctorate	2	2	not at all	3	unaware	at least 8	2	NA	no	no	no	no	no	never	(almost) daily	never	yes	less than monthly	relatively good	relatively good	remained	less than weekly	less than weekly	remained	less than weekly	less than weekly	remained	less than weekly	less than weekly	remained	less than monthly	less than monthly	remained	less than monthly	less than monthly	remained	1-2 times a week	3-5 times a week	increased	big chance	big chance
Brazil	Rio Grande do Norte	urban	53	45-55	married	White	female	higher education	2	2	a little	15	no	at least 8	2	f1. Asma, g. Desordem reum�tica, i. Alergia (atopia, alergia sazonal, outras alergias), j. Doen�a auto-imune, k. Depress�o, l. Ansiedade / P�nico, n. Encefalomielite mialgica, s�ndrome da fadiga cr�nica, p. Ins�nia	yes	yes	no	yes	no	(almost) daily	3-5 times a week	never	no	never	relatively poor	poor	reduced	3-5 times a week	(almost) daily	increased	3-5 times a week	(almost) daily	increased	3-5 times a week	(almost) daily	increased	3-5 times a week	(almost) every night	increased	less than weekly	1-2 times a week	increased	less than weekly	(almost) daily	increased	no chance	no chance
Brazil	Rio Grande do Norte	urban	26	25-35	single	White	female	High school	4	4	a little	2	unaware	at least 8	4	NA	no	no	no	no	no	never	1-2 times a week	never	yes	less than monthly	good	neutral	reduced	less than monthly	1-2 times a week	increased	less than monthly	less than weekly	increased	less than monthly	less than monthly	remained	less than monthly	less than monthly	remained	less than monthly	less than monthly	remained	1-2 times a week	3-5 times a week	increased	small chance	moderate chance
Brazil	Rio Grande do Norte	urban	34	25-35	married	Pardo	female	higher education	3	3	considerably	2	no	3 - 4	3	NA	no	no	no	no	no	never	less than weekly	never	no	never	good	relatively good	reduced	less than weekly	less than weekly	remained	1-2 times a week	1-2 times a week	remained	less than weekly	less than weekly	remained	less than weekly	less than weekly	remained	less than weekly	less than weekly	remained	less than weekly	less than weekly	remained	small chance	small chance
Brazil	Para�ba	urban	42	35-45	married	White	male	higher education	3	3	not at all	10	no	at least 8	3	i. Alergia (atopia, alergia sazonal, outras alergias)	no	no	no	no	no	never	3-5 times a week	less than weekly	yes	less than weekly	good	relatively good	reduced	1-2 times a week	(almost) daily	increased	1-2 times a week	3-5 times a week	increased	less than weekly	1-2 times a week	increased	less than monthly	less than weekly	increased	less than monthly	less than monthly	remained	less than weekly	3-5 times a week	increased	small chance	moderate chance
Brazil	Rio Grande do Norte	urban	18	<25	single	White	female	High school	3	3	a little	7	no	up to 2	1	c. Doen�a cardiovascular, i. Alergia (atopia, alergia sazonal, outras alergias), l. Ansiedade / P�nico, p. Ins�nia	no	yes	no	yes	no	never	(almost) daily	never	no	never	good	poor	reduced	less than monthly	(almost) daily	increased	less than monthly	(almost) daily	increased	less than weekly	3-5 times a week	increased	less than monthly	less than monthly	remained	less than monthly	less than monthly	remained	1-2 times a week	(almost) daily	increased	no chance	moderate chance
Brazil	S�o Paulo	urban	31	25-35	single	Pardo	female	higher education	1	1	a little	6	no	0	NA	NA	no	no	no	no	no	never	1-2 times a week	never	no	never	relatively good	relatively good	remained	1-2 times a week	3-5 times a week	increased	less than weekly	less than monthly	reduced	less than monthly	less than monthly	remained	less than monthly	less than monthly	remained	less than monthly	less than monthly	remained	less than monthly	less than monthly	remained	no chance	no chance
Brazil	Rio Grande do Norte	urban	37	35-45	married	Pardo	female	higher education	2	2	too much	4	no	up to 2	2	f1. Asma, i. Alergia (atopia, alergia sazonal, outras alergias)	no	no	no	no	no	1-2 times a week	1-2 times a week	never	yes	less than monthly	relatively good	neutral	reduced	less than monthly	less than monthly	remained	less than monthly	less than monthly	remained	less than weekly	less than weekly	remained	1-2 times a week	1-2 times a week	remained	less than monthly	less than monthly	remained	1-2 times a week	1-2 times a week	remained	small chance	small chance
Brazil	Rio Grande do Sul	urban	25	<25	married	White	female	higher education	3	3	considerably	0	no	7 - 8	2	f1. Asma, l. Ansiedade / P�nico, p. Ins�nia	no	yes	no	yes	no	less than weekly	1-2 times a week	less than weekly	no	never	relatively good	neutral	reduced	less than weekly	3-5 times a week	increased	less than monthly	1-2 times a week	increased	less than monthly	1-2 times a week	increased	less than monthly	less than weekly	increased	less than monthly	1-2 times a week	increased	less than weekly	1-2 times a week	increased	small chance	big chance
Brazil	S�o Paulo	urban	21	<25	single	White	female	High school	3	3	not at all	0	no	5 - 6	4	NA	no	no	no	no	no	never	(almost) daily	less than weekly	no	never	neutral	poor	reduced	(almost) daily	(almost) daily	remained	(almost) daily	(almost) daily	remained	(almost) daily	(almost) daily	remained	(almost) every night	(almost) every night	remained	less than monthly	1-2 times a week	increased	(almost) daily	(almost) daily	remained	no chance	big chance
Brazil	Minas Gerais	urban	55	45-55	single	White	female	higher education	1	1	a little	0	no	3 - 4	1	a. Diabetes, b. Hipertens�o arterial, c. Doen�a cardiovascular	no	no	no	no	no	(almost) daily	never	never	yes	3-5 times a week	good	good	remained	less than monthly	less than monthly	remained	less than monthly	less than monthly	remained	less than monthly	less than monthly	remained	less than monthly	less than monthly	remained	less than monthly	less than monthly	remained	less than monthly	less than monthly	remained	no chance	no chance
Brazil	Rio de Janeiro	urban	36	35-45	single	White	female	higher education	3	3	too much	1	no	up to 2	1	f1. Asma, i. Alergia (atopia, alergia sazonal, outras alergias), k. Depress�o, l. Ansiedade / P�nico, m. Problemas de aten��o ou concentra��o / TDAH, o. Apneia do sono, q. Outro dist�rbio do sono	yes	yes	yes	no	yes	(almost) daily	less than weekly	(almost) every night	yes	less than weekly	relatively poor	poor	reduced	(almost) daily	less than monthly	reduced	(almost) daily	(almost) daily	remained	less than monthly	(almost) daily	increased	less than weekly	3-5 times a week	increased	(almost) every night	(almost) every night	remained	(almost) daily	less than monthly	reduced	moderate chance	no chance
Brazil	Para�ba	urban	33	25-35	married	White	female	higher education	3	3	not at all	1	no	0	NA	NA	no	no	no	no	no	less than weekly	less than weekly	never	yes	less than monthly	good	relatively good	reduced	less than monthly	3-5 times a week	increased	less than monthly	less than weekly	increased	less than weekly	1-2 times a week	increased	less than weekly	less than weekly	remained	less than monthly	less than monthly	remained	less than weekly	1-2 times a week	increased	no chance	small chance
Brazil	Sergipe	urban	27	25-35	single	White	female	higher education	3	3	too much	0	no	at least 8	2	NA	no	no	no	no	no	never	1-2 times a week	never	no	never	relatively good	relatively poor	reduced	less than weekly	1-2 times a week	increased	less than monthly	less than weekly	increased	(almost) daily	(almost) daily	remained	less than monthly	less than monthly	remained	less than monthly	less than monthly	remained	1-2 times a week	1-2 times a week	remained	no chance	no chance
Brazil	Esp�rito Santo	urban	30	25-35	single	White	female	higher education	2	2	a little	0	unaware	3 - 4	2	NA	no	no	no	no	no	never	never	never	no	never	good	good	remained	less than monthly	less than monthly	remained	less than monthly	less than monthly	remained	less than monthly	less than monthly	remained	less than monthly	less than monthly	remained	less than monthly	less than monthly	remained	less than monthly	less than monthly	remained	no chance	no chance
Brazil	Rio Grande do Norte	urban	51	45-55	married	White	male	higher education	3	3	too much	15	no	at least 8	3	NA	no	no	no	no	no	less than weekly	never	never	no	never	good	good	remained	less than monthly	less than monthly	remained	less than monthly	less than monthly	remained	less than monthly	less than monthly	remained	less than monthly	less than monthly	remained	less than monthly	less than monthly	remained	less than monthly	less than monthly	remained	no chance	no chance
Brazil	Rio Grande do Norte	urban	34	25-35	single	Pardo	male	higher education	3	3	not at all	5	no	at least 8	4	NA	no	no	no	no	no	3-5 times a week	1-2 times a week	1-2 times a week	no	never	relatively poor	relatively poor	remained	less than monthly	less than monthly	remained	(almost) daily	(almost) daily	remained	1-2 times a week	1-2 times a week	remained	less than monthly	less than monthly	remained	less than weekly	1-2 times a week	increased	less than weekly	1-2 times a week	increased	no chance	small chance
Brazil	S�o Paulo	urban	31	25-35	single	Pardo	male	higher education	1	1	a little	5	no	up to 2	1	k. Depress�o	yes	no	no	no	no	1-2 times a week	1-2 times a week	never	yes	less than monthly	neutral	neutral	remained	(almost) daily	(almost) daily	remained	(almost) daily	(almost) daily	remained	1-2 times a week	1-2 times a week	remained	less than monthly	less than monthly	remained	less than weekly	less than weekly	remained	less than monthly	less than monthly	remained	no chance	no chance
Brazil	S�o Paulo	urban	31	25-35	single	Pardo	male	higher education	1	1	a little	5	no	up to 2	1	k. Depress�o	yes	no	no	no	no	1-2 times a week	1-2 times a week	never	yes	less than monthly	neutral	neutral	remained	(almost) daily	(almost) daily	remained	(almost) daily	(almost) daily	remained	1-2 times a week	1-2 times a week	remained	less than monthly	less than monthly	remained	less than weekly	less than weekly	remained	less than monthly	less than monthly	remained	no chance	no chance
Brazil	Rio Grande do Norte	urban	25	<25	single	White	male	higher education	4	4	a little	5	no	at least 8	4	j. Doen�a auto-imune	no	no	no	no	no	never	1-2 times a week	never	no	never	relatively good	poor	reduced	1-2 times a week	3-5 times a week	increased	less than monthly	less than monthly	remained	less than monthly	less than monthly	remained	less than monthly	less than monthly	remained	less than monthly	less than monthly	remained	1-2 times a week	3-5 times a week	increased	small chance	moderate chance
Brazil	Rio Grande do Norte	rural	56	>55	married	White	male	High school	2	2	not at all	0	no	0	NA	NA	no	no	no	no	no	less than weekly	less than weekly	never	no	never	good	relatively good	reduced	less than monthly	less than monthly	remained	less than monthly	less than monthly	remained	less than monthly	less than monthly	remained	less than monthly	less than monthly	remained	less than monthly	less than monthly	remained	less than monthly	less than monthly	remained	small chance	small chance
Brazil	Rio Grande do Sul	urban	30	25-35	married	White	female	doctorate	3	3	a lot	1	no	3 - 4	2	j. Doen�a auto-imune, k. Depress�o	yes	no	no	no	no	never	(almost) daily	never	no	never	neutral	neutral	remained	(almost) daily	(almost) daily	remained	(almost) daily	(almost) daily	remained	3-5 times a week	3-5 times a week	remained	less than monthly	less than monthly	remained	(almost) every night	(almost) every night	remained	(almost) daily	(almost) daily	remained	big chance	small chance
Brazil	Alagoas	urban	25	<25	single	Pardo	female	higher education	4	4	a lot	2	no	at least 8	4	f1. Asma, i. Alergia (atopia, alergia sazonal, outras alergias)	no	no	no	no	no	never	1-2 times a week	never	yes	less than weekly	good	poor	reduced	less than monthly	(almost) daily	increased	less than monthly	(almost) daily	increased	less than monthly	(almost) daily	increased	less than monthly	less than monthly	remained	less than monthly	less than monthly	remained	less than monthly	3-5 times a week	increased	small chance	big chance
Brazil	Rio Grande do Norte	urban	24	<25	single	Black	female	High school	5	5	not at all	8	no	up to 2	5	NA	no	no	no	no	no	never	less than weekly	never	no	never	good	good	remained	less than monthly	less than weekly	increased	less than monthly	less than monthly	remained	less than monthly	less than monthly	remained	less than monthly	less than monthly	remained	less than monthly	less than monthly	remained	1-2 times a week	less than weekly	reduced	moderate chance	no chance
Brazil	S�o Paulo	urban	31	25-35	single	Pardo	male	higher education	1	1	a little	5	no	up to 2	1	k. Depress�o	yes	no	no	no	no	1-2 times a week	1-2 times a week	never	yes	less than monthly	neutral	neutral	remained	(almost) daily	(almost) daily	remained	(almost) daily	(almost) daily	remained	1-2 times a week	1-2 times a week	remained	less than monthly	less than monthly	remained	less than weekly	less than weekly	remained	less than monthly	less than monthly	remained	no chance	no chance
Brazil	Rio Grande do Norte	urban	61	>55	separated	White	female	higher education	2	2	not at all	5	unaware	at least 8	1	b. Hipertens�o arterial, c. Doen�a cardiovascular	no	no	no	no	no	never	1-2 times a week	never	no	never	relatively good	neutral	reduced	1-2 times a week	3-5 times a week	increased	less than weekly	1-2 times a week	increased	less than weekly	1-2 times a week	increased	1-2 times a week	less than weekly	reduced	less than weekly	1-2 times a week	increased	less than weekly	less than weekly	remained	no chance	no chance
Brazil	Para�ba	urban	27	25-35	married	White	female	master's degree	2	2	a lot	5	no	at least 8	2	i. Alergia (atopia, alergia sazonal, outras alergias)	no	no	no	no	no	less than weekly	1-2 times a week	never	yes	3-5 times a week	relatively good	relatively poor	reduced	less than weekly	1-2 times a week	increased	less than weekly	1-2 times a week	increased	less than weekly	less than weekly	remained	less than monthly	less than monthly	remained	less than monthly	less than monthly	remained	3-5 times a week	1-2 times a week	reduced	moderate chance	small chance
Brazil	Rio Grande do Norte	urban	31	25-35	single	White	female	master's degree	3	3	a little	7	no	3 - 4	3	NA	no	no	no	no	no	never	less than weekly	never	no	never	good	good	remained	less than monthly	less than monthly	remained	less than monthly	less than monthly	remained	less than monthly	less than monthly	remained	less than monthly	less than monthly	remained	less than monthly	less than monthly	remained	1-2 times a week	less than weekly	reduced	no chance	no chance
Brazil	Para�ba	urban	27	25-35	married	White	female	higher education	4	4	considerably	0	unaware	at least 8	4	f1. Asma, k. Depress�o, l. Ansiedade / P�nico	yes	yes	no	no	no	never	(almost) daily	less than weekly	yes	3-5 times a week	relatively good	neutral	reduced	1-2 times a week	less than weekly	reduced	1-2 times a week	less than monthly	reduced	less than monthly	3-5 times a week	increased	less than monthly	3-5 times a week	increased	less than monthly	3-5 times a week	increased	1-2 times a week	(almost) daily	increased	moderate chance	small chance
Brazil	Rio Grande do Norte	urban	23	<25	single	Pardo	female	technical education	4	4	a little	5	yes	3 - 4	4	NA	no	no	no	no	no	never	1-2 times a week	never	no	never	good	good	remained	1-2 times a week	1-2 times a week	remained	less than monthly	less than monthly	remained	less than weekly	less than weekly	remained	less than monthly	less than monthly	remained	less than monthly	less than monthly	remained	1-2 times a week	1-2 times a week	remained	no chance	no chance
other	Bahia	urban	29	25-35	single	White	female	higher education	1	1	not at all	3	no	at least 8	2	p. Ins�nia	no	no	no	yes	no	1-2 times a week	(almost) daily	never	no	never	relatively good	relatively good	remained	less than weekly	less than weekly	remained	less than weekly	less than weekly	remained	less than weekly	less than weekly	remained	less than monthly	less than monthly	remained	less than weekly	less than weekly	remained	less than weekly	less than weekly	remained	small chance	small chance
Brazil	Bahia	urban	28	25-35	married	White	male	higher education	1	1	not at all	0	no	at least 8	1	a. Diabetes	no	no	no	no	no	(almost) daily	never	never	no	never	relatively good	relatively good	remained	less than weekly	less than monthly	reduced	less than weekly	less than monthly	reduced	less than weekly	less than monthly	reduced	less than monthly	less than monthly	remained	less than monthly	less than monthly	remained	less than monthly	less than monthly	remained	no chance	no chance
Brazil	Rio Grande do Norte	urban	60	>55	married	White	male	higher education	4	4	not at all	1	no	at least 8	2	b. Hipertens�o arterial	no	no	no	no	no	1-2 times a week	never	never	yes	never	good	good	remained	less than monthly	less than monthly	remained	less than monthly	less than monthly	remained	less than monthly	less than monthly	remained	less than monthly	less than monthly	remained	less than monthly	less than monthly	remained	1-2 times a week	1-2 times a week	remained	small chance	small chance
Brazil	Par�	urban	31	25-35	separated	Pardo	female	higher education	4	4	a little	4	no	up to 2	1	e. Outro dist�rbio neurol�gico, i. Alergia (atopia, alergia sazonal, outras alergias), p. Ins�nia, q. Outro dist�rbio do sono	no	no	no	yes	yes	never	(almost) daily	never	no	never	relatively poor	relatively poor	remained	3-5 times a week	3-5 times a week	remained	3-5 times a week	3-5 times a week	remained	3-5 times a week	3-5 times a week	remained	less than monthly	less than monthly	remained	(almost) every night	(almost) every night	remained	less than weekly	less than weekly	remained	small chance	small chance
Brazil	Rio Grande do Norte	urban	55	45-55	separated	White	male	higher education	3	3	considerably	20	no	3 - 4	1	c. Doen�a cardiovascular	no	no	no	no	no	(almost) daily	3-5 times a week	(almost) every night	no	never	relatively good	relatively poor	reduced	1-2 times a week	3-5 times a week	increased	1-2 times a week	3-5 times a week	increased	less than weekly	3-5 times a week	increased	1-2 times a week	3-5 times a week	increased	less than monthly	1-2 times a week	increased	less than weekly	3-5 times a week	increased	small chance	moderate chance
Brazil	Bahia	urban	31	25-35	single	Indian	female	higher education	2	2	too much	6	unaware	at least 8	2	f1. Asma, i. Alergia (atopia, alergia sazonal, outras alergias)	no	no	no	no	no	never	3-5 times a week	never	no	never	relatively good	relatively poor	reduced	1-2 times a week	3-5 times a week	increased	less than weekly	3-5 times a week	increased	less than weekly	3-5 times a week	increased	less than weekly	3-5 times a week	increased	less than monthly	less than monthly	remained	less than weekly	3-5 times a week	increased	moderate chance	big chance
Brazil	Paran�	urban	31	25-35	single	Black	female	higher education	3	3	too much	0	no	at least 8	1	q. Outro dist�rbio do sono	no	no	no	no	yes	never	less than weekly	never	no	never	relatively good	relatively poor	reduced	less than weekly	3-5 times a week	increased	3-5 times a week	less than weekly	reduced	less than weekly	3-5 times a week	increased	less than monthly	less than monthly	remained	less than monthly	less than monthly	remained	less than monthly	1-2 times a week	increased	no chance	small chance
Brazil	Rio Grande do Sul	urban	73	>55	widowed	White	male	higher education	2	2	a little	1	no	7 - 8	1	NA	no	no	no	no	no	never	less than weekly	never	no	never	relatively good	relatively good	remained	less than weekly	less than weekly	remained	1-2 times a week	1-2 times a week	remained	1-2 times a week	1-2 times a week	remained	less than weekly	less than weekly	remained	less than monthly	less than monthly	remained	less than monthly	less than monthly	remained	no chance	no chance
Brazil	Rio Grande do Norte	urban	50	45-55	single	Pardo	male	master's degree	1	1	a lot	9	no	at least 8	1	a. Diabetes, b. Hipertens�o arterial	no	no	no	no	no	less than weekly	1-2 times a week	never	no	never	neutral	relatively good	increased	less than weekly	less than weekly	remained	less than weekly	less than weekly	remained	less than weekly	less than weekly	remained	less than monthly	less than weekly	increased	less than monthly	less than monthly	remained	less than weekly	less than weekly	remained	small chance	moderate chance
Brazil	Rio Grande do Norte	urban	21	<25	married	White	male	technical education	2	2	not at all	8	no	at least 8	2	l. Ansiedade / P�nico	no	yes	no	no	no	never	1-2 times a week	less than weekly	yes	less than monthly	good	relatively good	reduced	less than monthly	less than monthly	remained	less than monthly	less than monthly	remained	less than monthly	less than monthly	remained	less than monthly	less than monthly	remained	less than monthly	less than monthly	remained	less than weekly	less than weekly	remained	moderate chance	small chance
Brazil	Rio Grande do Norte	urban	24	<25	single	White	female	High school	3	3	not at all	3	no	at least 8	3	i. Alergia (atopia, alergia sazonal, outras alergias), l. Ansiedade / P�nico	no	yes	no	no	no	never	1-2 times a week	never	no	never	good	neutral	reduced	less than monthly	(almost) daily	increased	less than monthly	1-2 times a week	increased	less than weekly	less than monthly	reduced	less than monthly	less than weekly	increased	less than monthly	less than monthly	remained	less than weekly	3-5 times a week	increased	no chance	moderate chance
Brazil	Minas Gerais	urban	25	<25	single	Black	female	higher education	5	5	not at all	0	unaware	5 - 6	5	NA	no	no	no	no	no	never	3-5 times a week	never	no	never	relatively good	relatively poor	reduced	1-2 times a week	(almost) daily	increased	less than weekly	3-5 times a week	increased	less than weekly	less than weekly	remained	less than monthly	less than monthly	remained	less than monthly	less than monthly	remained	1-2 times a week	1-2 times a week	remained	no chance	no chance
[truncated: 1,094 more rows]
[truncated: 43 more columns]
